# Supplementary material for: FGF4-FGFR1 signaling promotes podocyte survival and glomerular function to ameliorate diabetic kidney disease in male mice
Source: Nat Commun. 2025 Nov 25;16:10430. doi: 10.1038/s41467-025-65978-4 (PMC12647821; doi:10.1038/s41467-025-65978-4)
Supplement: Supplementary file 4 — Source data Fig. 1 [file 41467_2025_65978_MOESM4_ESM.xlsx]

## Sheet: Summary
Source Data Figure 1
Fig. 1a	Relative mRNA levels of all FGF family members in renal tissues from db/db mice
Fig. 1b	Relative mRNA levels of all FGF family members in renal tissues from and STZ-induced diabetic mice
Fig. 1c	RNA-Scope analysis of Fgf4 mRNA expression (green) in glomerular podocytes from db/db mice
Fig. 1d	RNA-Scope analysis of Fgf4 mRNA expression (green) in glomerular podocytes from STZ-induced diabetic mice
Fig. 1e	Western blot analysis of the protein levels of FGF4 in isolated glomerular lysates from db/db mice.
Fig. 1f	Western blot analysis of the protein levels of FGF4 in isolated glomerular lysates from STZ-diabetic mice.
Fig. 1g	RNA-Scope analysis of FGF4 mRNA expression (green) in human renal tissues from healthy donors and DKD patients
Fig. 1h	Immunofluorescence analysis of FGF4 protein levels (green) in primary human podocytes isolated from diabetic patients with and without nephropathy.
Fig. 1i	Correlation analysis between UACR and FGF4 immunofluorescence intensity in DKD patients.

## Sheet: 1a
Fig.1a Relative mRNA levels of all FGF family members in renal tissues from db/db mice
Gene Name	db/dm							db/db-KD
FGF1	1.49326	0.997345	0.74021	1.05326	1.15331	0.929689	0.664935	1.03628	0.904809	1.08343	0.686922	0.517922	0.437175	0.560722
FGF2	0.744713	1.26162	0.96884	1.71134	0.927747	0.879709	0.843314	1.02092	0.845317	1.54493	1.07269	1.39931	1.96815	1.08615
FGF3	1.34576	1.30679	0.627781	0.164112	0.199301	0.404515	1.21709	0.132895	0.54896	0.74896	1.24896	2.22591	0.615316	0.230347
FGF4	1.84107	1.0762	1.09677	1.16961	1.16862	1.16551	1.48715	0.4899	0.566097	0.566036	0.444253	0.529355	0.591853	0.581212
FGF5	0.422749	0.577273	0.855143	0.919429	1.31522	0.934769	1.58048	0.401303	1.42161	0.604846	0.754363	0.619667	1.12438	0.610365
FGF6	1.01715	1.43039	0.425438	0.595268	0.881119	0.333961	0.217822	0.815287	0.182171	0.488044	1.69187	1.0968	0.234868	0.24081
FGF7	1.07489	2.25463	0.502277	0.771311	0.758926	0.630698	1.25834	2.1724	1.39211	1.01782	0.62514	0.501304	0.627727	0.479724
FGF8	1.10796	1.1618	0.720337	0.900417	0.808518	0.688464	0.962179	0.710526	0.810651	0.977464	0.729529	0.515312	1.07266	1.05058
FGF9	1.0629	0.973524	0.892688	0.568872	0.847216	0.624862	1.2204	1.13025	0.586305	0.62667	0.624008	0.310091	0.905748	0.859776
FGF10	1.4452	0.928078	1.11732	1.97488	1.13898	0.55183	0.735805	1.34073	0.902478	1.80618	1.57825	1.59865	0.627149	1.39365
FGF16	1.32163	1.03921	0.568288	0.95894	0.728684	0.62455	1.12151	1.4111	0.908727	1.69787	1.52019	1.5544	1.17744	0.931284
FGF17	0.880251	0.686567	1.27711	0.509643	0.760103	1.07081	1.08152	0.629726	0.70055	1.07792	1.13508	0.45004	1.85699	1.02079
FGF18	0.793452	1.76333	0.795313	0.752737	1.1539	1.8343	0.81584	0.724713	0.682304	0.701859	1.79854	1.05573	0.755409	1.18755
FGF15	0.498361	1.77516	0.681994	0.547548	0.480978	1.31528	0.805076	0.521826	1.08779	1.15256	0.726691	0.523804	0.640631	0.901146
FGF21	2.44913	1.12226	1.02932	0.846522	0.624351	0.874762	1.9725	0.552489	0.963409	1.10994	1.2141	1.23144	0.717104	1.95941
FGF22	0.722578	1.1912	0.715725	0.911536	1.67666	0.880619	1.50078	0.889316	0.76818	1.58961	2.01172	1.01108	0.861995	1.73621
FGF23	0.636816	1.493	0.960387	0.595325	0.632666	1.03208	0.985558	0.516699	0.42812	0.565869	0.707102	1.07974	0.70919	1.41109

## Sheet: 1b
Fig.1b Relative mRNA levels of all FGF family members in renal tissues from and STZ-induced diabetic mice
Gene Name	Normal							STZ-KD
FGF1	1.2613	0.938478	0.74958	0.816853	1.03109	0.929689	0.600804	0.74869	0.645026	0.728946	0.723492	0.735541	0.725835	0.511821
FGF2	0.937829	1.1639	1.18022	0.802021	0.975067	0.871173	0.665785	1.1109	0.627291	0.767375	2.53543	0.851454	1.37459	2.44184
FGF3	1.46508	0.91945	1.50567	1.95284	0.532127	1.3866	1.74296	0.489364	1.22266	1.34576	1.62122	1.78198	1.1229	1.38221
FGF4	1.25531	1.87531	1.00379	1.64024	1.20938	1.64024	0.98213	0.307229	0.460946	0.253683	0.396505	0.643191	0.557724	0.193095
FGF5	0.422749	0.577273	0.855143	1.31522	0.934769	0.919429	0.281046	1.17507	0.643494	0.689817	0.490843	0.54712	0.222673	1.17244
FGF6	1.01715	1.43039	0.425438	0.595268	0.881119	0.333961	0.217822	0.780344	0.618713	0.77893	0.597465	1.80495	0.980557	0.496626
FGF7	1.39515	1.7423	0.614294	0.429516	0.912325	0.766144	0.896867	1.8503	0.813086	1.10769	0.930772	0.793604	1.62137	1.56278
FGF8	1.10796	1.1618	0.720337	0.900417	0.808518	1.8507	0.962179	0.856932	1.65852	1.38813	1.16547	0.490712	1.26371	1.06844
FGF9	1.05261	1.64725	0.656205	0.978869	0.844816	1.2874	0.833989	0.957111	2.23913	0.51794	2.14198	1.97125	0.87266	0.839861
FGF10	1.43638	0.872389	1.36646	0.910395	0.682762	0.789663	1.24764	0.688488	0.799181	0.805872	0.969579	0.86415	1.44241	1.43032
FGF16	0.711228	1.98339	1.70129	0.673492	1.14257	0.760438	0.750639	0.72283	0.653685	1.22285	0.778505	1.47307	1.17854	0.853161
FGF17	0.880251	1.72664	1.68584	1.27711	0.760103	1.07081	1.08152	1.03707	2.08146	1.59936	1.42495	1.02149	0.653829	1.31982
FGF18	0.716989	0.817065	0.820575	1.45472	1.29873	1.87222	1.03401	1.94515	1.91314	1.81535	1.14668	0.826689	0.681188	1.03526
FGF15	0.498361	1.77516	0.681994	0.547548	0.480978	1.31528	0.805076	0.879079	0.329986	0.450812	1.76038	0.497663	2.13504	0.41326
FGF21	2.14677	2.01033	1.08965	0.414675	0.67254	1.12914	1.75392	1.14054	1.66981	1.75208	0.672425	1.14654	1.85076	0.589889
FGF22	1.16632	0.735781	1.57459	0.791487	1.787	2.27677	0.885478	1.71878	1.73351	0.261608	1.03832	0.690163	1.56567	1.35601
FGF23	0.636816	1.493	0.960387	0.595325	0.632666	0.66571	0.985558	0.873766	0.386796	0.605703	0.856399	0.326267	1.04957	0.444923

## Sheet: 1c
Fig.1cRNA-Scope analysis of Fgf4 mRNA expression (green) in glomerular podocytes from db/db mice
Fgf4 mRNA level (% Area)
db/dm	db/db-KD
6.531	2.453
6.008	1.743
5.179	2.033
4.919	1.314
6.507	1.673
6.088	3.089

## Sheet: 1d
Fig.1d RNA-Scope analysis of Fgf4 mRNA expression (green) in glomerular podocytes from STZ-induced diabetic mice
Fgf4 mRNA level (% Area)
Normal	STZ-KD
33.0246	8.808
45.6761	6.63521
20.5332	5.11167
36.5218	2.89127
27.3979	7.93369

## Sheet: 1e
Fig.1e Western blot analysis of the protein levels of FGF4 in isolated glomerular lysates from db/db mice.
FGF4/β-actin protein level
db/dm	db/db
0.915761	0.593496
1.14194	0.588608
0.987342	0.502475
0.900524	0.622222
1.1	0.5
0.89	0.45

## Sheet: 1f
Fig.1f Western blot analysis of the protein levels of FGF4 in isolated glomerular lysates from STZ-diabetic mice.
FGF4/β-actin protein level
Normal	STZ
0.8	0.3
0.65	0.2
0.52	0.15
0.45	0.32
0.58	0.22
0.48	0.17

## Sheet: 1g
Fig.1g RNA-Scope analysis of FGF4 mRNA expression (green) in human renal tissues from healthy donors and DKD patients
FGF4 mRNA level (% Area)
Healthy donor	DKD patient
3.24	0.793
6.507	0.158
4.704	0.435
4.787	0.164
5.845	0.185
7.33	0.476
4.116	1.326
3.059	1.804
4.602	0.658
6.565	1.215

## Sheet: 1h
Fig.1h Immunofluorescence analysis of FGF4 protein levels (green) in primary human podocytes isolated from diabetic patients with and without nephropathy.
FGF4 protein intensity
DM	DN
19.04	9.52
15.68	7.84
17.64	7.28
17.36	6.72
13.44	8.68
14.28	5.32
12.428	5.04
12.156	7.273
15.855	5.801
15.101	3.417
15.601	7.221
21.071	5.677
14.764	1.815
13.034	0.926
18.581	1.365
	0.145
	0.2
	0.107
	0.574
	7.28
	10.92
	10.64
	8.96
	8.12
	7.56
	7.56
	3.92
	1.96
	1.4

## Sheet: 1i
Fig.1i Correlation analysis between UACR and FGF4 immunofluorescence intensity in DKD patients.
UACR	FGF4 protein intensity
115.14	7.273
291.29	5.801
200.32	3.417
173.88	7.221
316.16	5.677
491.04	1.815
547.91	0.926
408.22	1.365
637.15	0.145
705.17	0.2
673.84	0.107
851.09	0.574
123	9.52
211.4	7.84
215.2	7.28
5.25	10.92
9.64	10.64
18.6	8.68
10.49	8.96
184.78	8.12
238.1	7.56
248.82	7.56
319.08	7.28
346	6.72
346.55	5.04
346	5.32
494.2	3.92
633	1.96
871.5	1.4
