# Supplementary material for: FGF4-FGFR1 signaling promotes podocyte survival and glomerular function to ameliorate diabetic kidney disease in male mice
Source: Nat Commun. 2025 Nov 25;16:10430. doi: 10.1038/s41467-025-65978-4 (PMC12647821; doi:10.1038/s41467-025-65978-4)
Supplement: Supplementary file 5 — Source data Fig. 2 [file 41467_2025_65978_MOESM5_ESM.xlsx]

## Sheet: Summary
Source Data Figure 2
Fig. 2c	Blood glucose levels in WT and Fgf4-PKO mice.
Fig. 2d	Alterations in UACR and BUN in renal tissues of WT and Fgf4-PKO mice.
Fig. 2e	Renal excretion kinetics measured using fluorescein isothiocyanate–sinistrin, with GFR and metabolic half-life(t1/2)quantified in each group.
Fig. 2f	Representative images of renal tissue sections stained with H&E, PAS, and Masson’s trichrome. Right panels: Quantitation of mesangial expansion index and collagen fiber area using ImageJ. n = 8-9 per group.
Fig. 2g	TEM and quantification of renal tissues from the indicated groups. Yellow arrows refer to basement membranes. width.
Fig. 2h	Western blot and quantification of Nephrin and Podocin levels in total renal tissue lysates from the indicated groups (n = 6). β-actin served as a loading control
Fig. 2i	Representative images of isolated mouse glomerulus stained with DHE (red), as well as antibodies against Nrf-2 (pink) and WT-1 (green). Nuclei were counterstained with DAPI (blue).

## Sheet: 2c
Fig.2c Blood glucose levels in WT and Fgf4-PKO mice..
Blood Glucose (mmol/L)
Days	FGF4flox/flox+空白载体								FGF4flox/flox+空白载体+STZ								Fgf4-PKO								Fgf4-PKO+STZ
0	7	6.2	6.7	7.1	6.9	7.5	8.1	9.4	7.1	6.8	7.5	6.7	9.6	8.5	9.1	8.1	6.4	7.1	6.9	7	6.7	7.8	6.8	8.4	7.7	7.8	8.1	8.9	9.6	8.4	9.1	8.7
7	7.2	7.1	6.8	6.9	6.2	7.7	8.9	8.8	8.5	10.8	13.5	13.7	11.9	12.5	14.1	11.9	8	9	7.8	8.9	7.1	8.1	7.5	9.9	9.7	12.9	15	13.4	15.5	14.7	14.8	11.9
14	6.3	7.1	7.8	7.6	8.3	8	7.8	8.7	17.1	12	27.4	15	18.7	20.1	17.1	19.1	7.8	9.5	7.6	8	8.3	7.7	8.1	10.3	18.3	19.6	19.2	20.8	10	18.5	18.4	17.5
21	9.6	8.1	11.1	8.5	7.6	8.9	6.9	9.6	14.8	18.1	21.4	12.4	16.8	17.4	17.5	16.8	9.1	8.9	7.8	11	9.3	10	8.2	11.1	10.7	20.6	12.3	23.5	22.4	19.8	23.9	20.9
28	7.1	7.6	7.9	8.7	7.3	9	9.1	9.9	16.8	13.4	15.2	15.4	16.1	17.1	19.9	24.2	8.1	8.5	9.6	7.6	8.5	6.9	7.4	8.6	14.5	18	12.7	17	16.9	17.5	25.6	30.3
35	7.6	6.8	6.4	8.1	9	6.9	10	10.4	19.4	19.5	18.8	17.6	18.2	19.4	21.4		9.7	7.9	8.5	8.2	6.8	9.3	10.2	9.5	15.9	20.6	17.6	26.3	23.8	22.5	27.9	27.1
42	8.1	8.3	8.2	10.8	8.5	9.1	9.4	8.7	25.1	22.5	22.1	20.3	21.7	23.1			7.3	10.1	9.4	7.5	8.1	9.5	9.4	10	17.7	27.8	21	22.3	24.3	21.7	33.2	17.8
49	7.9	8	7.5	8.1	8.9	8.4	9.3	7.9	25.4	19.8	20.8	23.1	17.8	24.5			8.4	9.1	8.3	8.7	10	8	8.9	9.7	29.4	30.4	21.8	17.3	22.8	23.9	20.1
56	8.1	6.9	9.1	8.4	7.6	7.5	8.7	11.4	20.1	20.3	24.3	19.5	24.6	23.9			8.4	11.3	7.9	6.8	9.4	10.1	8.4	8.4	20.9	19	24.1	25.6	24.9	25.1	11.8
63	6.7	7.6	7.8	6.9	8.3	7.3	7.2	9.2	24.9	27.1	24.7	26	26.2	27.3			7.8	11	7.6	8.4	9.1	8.4	9.5	8.6	25.3	26.2	27.4	27.6	25.7	28
70	8.3	7.2	9.6	7	6.9	8.4	8.4	10.2	32.4	26.2	25.4	33.3	29.6	27.2			7.9	8.8	9.6	9	7.8	8.9	9.1	9.3	29.8	30.4	30	25.8	33.3	28.6

## Sheet: 2d
Fig.2d Alterations in UACR and BUN in renal tissues of WT and Fgf4-PKO mice.
UACR (mg/g)
	Fgf4-WT						Fgf4-PKO
-STZ	1138.36	1013.04	943.523	1123.98	1010.13	1038.11	1202.94	963.232	1142.3	833.297	1127.91	1092.3
+STZ	2617.73	2535.44	2898.31	2289.42	2327.27	2301.61	3174.12	3677.14	3318.78	3702.81	3194.44	3140.19
BUN (mg/g)
	Fgf4-WT						Fgf4-PKO
-STZ	32.9392	36.7905	32.6689	29.7635	31.4865	30.1351	30.1014	30.7432	32.0608	33.9865	29.6622	38.4797
+STZ	39.5172	43.1954	39.1494	44.1149	43.5172	38.8276	44.8966	48.3448	48.5287	50.3218	55.1954	53.3103

## Sheet: 2e 
Fig.2e Renal excretion kinetics measured using fluorescein isothiocyanate–sinistrin, with GFR and metabolic half-life(t1/2)quantified in each group.
GFR (ml/min/100 gbw)
	Fgf4-WT				Fgf4-PKO
-STZ	1.272	1.157	1.363	1.166	1.282	1.191	1.2445	1.344
+STZ	0.919	1.103	1.1073	0.978	0.558	0.69	0.802	0.735
t1/2 (minute)
	Fgf4-WT				Fgf4-PKO
-STZ	11.48	12.63	10.72	12.53	11.23	12.16	11.14	10.86
+STZ	15.89	15.59	15.46	14.56	26.15	21.05	18.13	19.52

## Sheet: 2f
Fig.2f Representative images of renal tissue sections stained with H&E, PAS, and Masson’s trichrome. Right panels: Quantitation of mesangial expansion index and collagen fiber area using ImageJ. n = 8-9 per group.
Glomerular mesangial enpansion index (%)
	Fgf4fl/fl						Fgf4-PKO
-STZ	20.1	24.33	22.74	18.79	22.86	21.86	23.32	23.98	25.43	24.69	22.25	23.74
+STZ	53.26	53.13	50.68	34.06	37.6	38.6	87.89	68.99	67.48	77.19	52.09	60.13
Fibrotic area (%)
	Fgf4fl/fl						Fgf4-PKO
-STZ	1.04306	0.163175	0.876468	1.28297	0.802249	0.618697	0.946693	0.739607	0.439075	0.942684	0.929849	0.567853
+STZ	10.1335	11.3904	13.1131	11.0655	11.6089	9.28541	15.7761	16.76	18.7676	14.5708	14.4238	15.6985

## Sheet: 2g
Fig.2gTEM and quantification of renal tissues from the indicated groups. Yellow arrows refer to basement membranes. process width.
Foot process width (μm)
	Fgf4fl/fl												Fgf4-PKO
-STZ	0.191	0.204	0.209	0.207	0.188	0.229	0.181	0.207	0.209	0.204	0.196	0.209	0.22	0.214	0.191	0.196	0.186	0.193	0.185	0.224	0.208	0.219	0.202	0.19
+STZ	0.273	0.287	0.306	0.289	0.31	0.266	0.286	0.304	0.296	0.299	0.279	0.293	0.375	0.358	0.347	0.373	0.323	0.388	0.33	0.373	0.338	0.337	0.327	0.325
Basement membrane thickness (μm)
	Fgf4fl/fl												Fgf4-PKO
-STZ	0.184	0.17	0.213	0.16	0.157	0.179	0.171	0.192	0.183	0.188	0.15	0.203	0.196	0.185	0.205	0.154	0.188	0.135	0.186	0.177	0.173	0.175	0.189	0.206
+STZ	0.329	0.295	0.342	0.323	0.325	0.314	0.293	0.311	0.272	0.279	0.293	0.234	0.342	0.34	0.334	0.393	0.369	0.358	0.359	0.348	0.351	0.334	0.356	0.34
																									0.19

## Sheet: 2h
Fig.2h Western blot and quantification of Nephrin and Podocin levels in total renal tissue lysates from the indicated groups (n = 6). β-actin served as a loading control
Podocin/β-actin protein level
	Fgf4f/f						Fgf4-PKO
-STZ	0.88	0.89	0.89	0.84	0.86	0.88	0.87	0.88	0.89	0.83	0.89	0.93
+STZ	0.63	0.65	0.6	0.57	0.53	0.64	0.49	0.54	0.48	0.52	0.61	0.58
Nephrin/β-actin protein level
	Fgf4f/f						Fgf4-PKO
-STZ	0.96	0.81	0.94	0.9	0.83	0.91	0.94	0.93	0.88	0.92	0.95	0.89
+STZ	0.65	0.7	0.64	0.75	0.73	0.75	0.69	0.59	0.56	0.62	0.55	0.61

## Sheet: 2i
Fig.2i. Representative images of isolated mouse glomerulus stained with DHE (red), as well as antibodies against Nrf-2 (pink) and WT-1 (green). Nuclei were counterstained with DAPI (blue).
DHE intensity (a.u.)
	Fgf4-WT						Fgf4-PKO
-STZ	1.277	1.373	2.025	1.915	1.437	2.011	1.277	1.373	2.025	1.915	1.437	2.011
+STZ	4.962	5.522	3.985	5.849	4.921	4.499	4.962	5.522	3.985	5.849	4.921	4.499
TUNEL+ cells/Field (%)
	Fgf4-WT						Fgf4-PKO
-STZ	0	0	0	0	0	0	0	0	0	0	0	0
+STZ	62	68	50	57	56	48	81	85	79	68	80	70
WT-1+ cells (%)
	Fgf4-WT						Fgf4-PKO
-STZ	41.54	46.84	36.76	49.46	44.74	49.61	33.82	46.88	49.11	31.58	48.57	37.5
+STZ	21.18	31.52	30.93	26.26	28.89	18.52	14.94	16.04	8.33	13.54	20	21.49
