# Supplementary material for: FGF4-FGFR1 signaling promotes podocyte survival and glomerular function to ameliorate diabetic kidney disease in male mice
Source: Nat Commun. 2025 Nov 25;16:10430. doi: 10.1038/s41467-025-65978-4 (PMC12647821; doi:10.1038/s41467-025-65978-4)
Supplement: Supplementary file 6 — Source data Fig. 3 [file 41467_2025_65978_MOESM6_ESM.xlsx]

## Sheet: Summary
Source Data Figure 3
Fig. 3b	Quantitative assessments of blood glucose levels.
Fig. 3c	Quantitative assessments of UACR and BUN.
Fig. 3d	Histological evaluation of renal sections with H&E, PAS, and Masson’s trichrome staining.
Fig. 3e	TEM analysis of renal tissues, with yellow arrows indicating the glomerular basement membranes (GBM).
Fig. 3f	Representative images and quantification of renal sections immunostained for the podocyte markers WT-1, Nephrin, and Podocin across treatment groups.
Fig. 3g	Representative images and quantification of renal sections stained with TUNEL (green) , with nuclei counterstained with DAPI (blue).
Fig. 3h	Representative images and quantification of renal sections stained with DHE (red).
Fig. 3j	Measurements of blood glucose levels.
Fig. 3k	Measurements of UACR, and BUN.
Fig. 3l	Representative images of renal sections stained with H&E, PAS, and Masson’s trichrome.
Fig. 3m	TEM analysis of renal tissues, with yellow arrows indicating the GBM.
Fig. 3n	Immunohistochemical analysis of podocyte markers in renal sections.
Fig. 3o	Representative images and quantification of TUNEL (green) staining in renal sections.
Fig. 3p	Representative images and quantification of DHE (red) staining in renal sections。

## Sheet: 3b
Fig. 3b Quantitative assessments of blood glucose levels
	Blood gucose (mmol/l)
	db/db							db/db+rFGF4
0	17.7	23.4	21.1	24.1	26	28.6	31.4	22.8	13.7	25.5	23.1	32.9	28.3	30.2
4	20.1	19.9	29.2	25	23.8	15.4	19.6	13	9.6	13	7.2	14	12.5	13.7
8	24.8	22.9	30	29.3	24	15.4	24	13.7	9.8	23.1	14	14.9	18.8	11.3

## Sheet: 3c
Fig. 3c Quantitative assessments of UACR and BUN
UACR (mg/g)
Vehicle	rFGF4
854.125	987.404
3675.59	170.006
1058.41	162.973
1739.38	113.673
4595.38	281.57
2324.46	186.35
BUN (mmol/L)
Vehicle	rFGF4
28.1844	23.8171
29.5823	18.8899
30.4473	22.0303
25.6435	19.8084
29.1686	18.1367
29.4524	18.6356

## Sheet: 3d
Fig. 3dHistological evaluation of renal sections with H&E, PAS, and Masson’s trichrome staining.
Glomerular mesangial expansion index (%)
Vehicle	rFGF4
26.7187	11.4698
29.1456	13.1053
21.1862	15.7281
39.0833	13.1483
28.308	14.4302
Fibrotic area (%)
db/db	db/db+rFGF4
7.53575	0.243478
8.79289	0.0345616
8.31631	0.236722
9.07905	1.75473
6.86774	0.0118908

## Sheet: 3e
Fig. 3e TEM analysis of renal tissues, with yellow arrows indicating the glomerular basement membranes (GBM).
Basement membrane thickness (μm)
Vehicle	rFGF4
0.223	0.164
0.41	0.155
0.266	0.153
0.306	0.186
0.18	0.154
0.123	0.147
0.194	0.199
0.314	0.148
0.29	0.12
0.232	0.161
0.242	0.175
0.377	0.189
Foot process width (μm)
Vehicle	rFGF4
0.171	0.142
0.155	0.111
0.165	0.137
0.185	0.124
0.221	0.094
0.152	0.114
0.148	0.124
0.181	0.138
0.174	0.113
0.168	0.107
0.164	0.132
0.205	0.103

## Sheet: 3f
Fig. 3f Representative images and quantification of renal sections immunostained for the podocyte markers WT-1, Nephrin, and Podocin across treatment groups (n = 5-7 per group).
WT1-positive cells /Glomerulus
Vehicle	rFGF4
11	17
12	22
13	19
11	16
13	26
Nephrin-positive area (%)
Vehicle	rFGF4
0.192	1.804
0.282	0.999
0.418	1.498
0.679	1.499
0.15	1.884
0.295	1.575
Podocin-positive area (%)
Vehicle	rFGF4
1.359	2.485
1.23	2.138
1.011	3.199
0.396	3.809
0.451	2.583
0.627	3.977

## Sheet: 3g
Fig. 3g Representative images and quantification of renal sections stained with TUNEL (green) , with nuclei counterstained with DAPI (blue)
TUNEL-positive cells / Field
Vehicle	rFGF4
51.76	11.47
52.71	8.6
53.88	17.86
54.74	12.97
44.58	16.01
42.07	1.45

## Sheet: 3h
Fig. 3h Representative images and quantification of renal sections stained with DHE (red)
DHE fluorescence intensity (a.u.)
Vehicle	rFGF4
0.028797	0.01611
0.034438	0.013727
0.031712	0.015856
0.034882	0.014454
0.032659	0.017942
0.037903	0.015615

## Sheet: 3j
Fig. 3j Measurements of blood glucose levels
day	STZ										STZ+rFGF4										Normal
0	33.3	33.3	33.3	33.3	33.3	33.3	33.3	33.3	33.3	33.3	33.3	33.3	33.3	30.3	33.3	21	13.8	33.3	33.3	33.3	9.2	8.4	6.3	7.4	7.8	8.6	9.4	7.5	7	6.1
6	22.3	29.5	18.5	24.8	33.3	20	31.2	19.3	28.5	29.2	33.3	33.3	33.3	24.8	33.3	11.3	14.3	33.3	33.3	33.3	7.8	6.5	6.9	7.4	8.4	7.5	7.3	8.3	9	8.2
14	16.9	32.1	30.5	27	33.3	24.9	33.3	28.7	22.8	24	29.9	33.3	31.4	29.1	29.7	13.1	18.5	25.5	32	33.3	8.4	6.7	9	8.3	8	7.3	7.8	6.9	7.1	7.4
20	28.3	25.7	33.3	33.3	25.4	30.3	29.4	33.3	33.3	32.4	33.3	27.5	25.9	18.6	19.5	15.8	18.2	31.1	33.3	33.3	8	9.1	7.4	7.6	8.2	6.7	6.2	7.5	7.6	7.3
26	27.6	33.3	19.1	33.3	33.3	27.6	33.3	25.1	33.3	33.3	26.8	33.3	33.3	27.3	28.1	16.3	27.1	33.3	33.3	33.3	9.1	8.9	6.8	6	6.8	6.3	7.3	7.9	6.9	7
38	26.4	20.6	16.7	29.8	27	31		33.3	33.3	33.3	33.3	33.3	33.3	29.6	33.3	21.4	15.6	33.3	33.3	33.3	8.6	7.5	9.4	6.4	6.8	6.3	7.5	7.7	8.8	9.8
44	23	30	14.2	28.7	33.3	33.3		33.3	33.3	33.3	33.3	33.3	33.1	31.7	33.3	17.5	17.1	33.3	33.3	33.3	10	9.7	6.8	9.4	8.5	8.3	8.5	7.7	9.1	8.2
50	33.3	33.3	33.3	33.3	33.3	33.3		33.3	33.3	33.3	33.3	33.3	33.3	33.3	33.3	27.8	31.6	33.3	33.3	33.3	6.6	9.1	6.4	7.6	8.3	7.1	7	6.9	9.3	7.5
56	33.3			33.3	33.3	33.3		33.3	33.3	33.3	33.3	33.3	33.3	28.9	33.3	15.3	33.3	33.3	33.3		10.4	8.8	9.5	7.1	7.5	6.9	8.1	8.8	6.7	7.4
62

## Sheet: 3k
Fig. 3k Measurements of UACR, and BUN
BUN (mmol/L)
Normal	STZ	STZ+rFGF4
17.8052	33.4	27.5027
16.3813	90.1458	15.3048
21.6333	42.7222	26.0602
16.1486	59.589	37.8827
20.6933	56.6481	27.1801
21.2269	51.8055	59.2167
23.1751	46.2525	18.5931
UACR (mg/g)
Normal	STZ	STZ+rFGF4
2888.44	5707.8	3333.42
3805.24	14013.5	3106.43
3479.39	16415.1	4610.35
3119.1	7492.94	5194.75
3857.83	6171.07	4741.42
2268.19	8373.01	3566.13
2429.47	8021.71	4670.52

[truncated: 5 more sheets: 3l, 3m, 3n, 3o, 3p]
