# Supplementary material for: FGF4-FGFR1 signaling promotes podocyte survival and glomerular function to ameliorate diabetic kidney disease in male mice
Source: Nat Commun. 2025 Nov 25;16:10430. doi: 10.1038/s41467-025-65978-4 (PMC12647821; doi:10.1038/s41467-025-65978-4)
Supplement: Supplementary file 7 — Source data Fig. 4 [file 41467_2025_65978_MOESM7_ESM.xlsx]

## Sheet: Summary
Source Files Figure 4
Fig. 4a	Relative mRNA levels of Fgfr1-4 in total renal tissue lysates from normal C57BL/6 mice measured by qRT-PCR.
Fig. 4d	Immunofluorescence staining for FGFR1 (green) and its co-localization with the podocyte marker podocin (red) in mouse
Fig. 4e	Immunofluorescence staining for FGFR1 (green) and its co-localization with the podocyte marker podocin (red) in human renal tissues
Fig. 4g	Changes in blood glucose levels among the treatment groups
Fig. 4h	Changes in BUN and UACR among the treatment groups
Fig. 4i	Renal excretion kinetics measured using fluorescein isothiocyanate–sinistrin, with GFR and metabolic half-life(t1/2)quantified in each group.
Fig. 4k	Histological examination and quantification of renal sections using H&E, PAS, and Masson’s trichrome staining.
Fig. 4m	Immunostaining and quantification of renal sections for the podocyte marker Nephrin in the indicated groups.
Fig. 4o	Quantification of DHE fluorescence intensity, Nrf-2 expression, and WT-1-positive cells using ImageJ

## Sheet: 4a
Fig. 4a
Relative mRNA level
Fgfr1	Fgfr2	Fgfr3	Fgfr4
2.0502	2.25033	0.0476457	0.532707
2.56092	0.869028	0.115194	1.05626
2.00166	0.725771	0.0765925	0.779904
2.0398	0.705593	0.0522787	0.585533
2.03433	0.645178	0.0688924	0.587851
2.72845	0.890072	0.0795415	0.944504
2.27235	0.914755	0.0672305	0.616979
1.52738	0.637593	0.0177598	0.475091
2.75341	1.46497	0.0497637	0.599742
4.09641	1.66329	0.0703356	1.01147
2.16518	0.69961	0.0334098	0.495828
2.92276	1.30215	0.0975396	0.992628
2.31636	1.00815	0.0801455	0.746993
1.89624	1.44963	0.0709945	0.518139
1.6665	0.792705	0.073598	0.774792
2.90718	1.15933	0.0974755	0.933771

## Sheet: 4d
Fig. 4d Immunofluorescence staining for FGFR1 (green) and its co-localization with the podocyte marker podocin (red) in mouse renal tissues
Gray Value				Gray Value
	normol				STZ
	podocin	FGFR1			podocin	FGFR1
0	80.8746	50.2441		0	40.0304	22.3243
1	79.1017	51.722		1	41.4764	23.0777
2	78.2746	54.0644		2	40.9696	23.6926
3	77.8508	57.1153		3	41.7027	24.0439
4	77.6441	59.2814		4	41.2399	24.0338
5	78.3288	61.1831		5	38.3716	24.0203
6	78.9356	62.7458		6	35.9392	24.8412
7	80.7932	63.1085		7	33.8986	24.6284
8	81.339	64.1559		8	32.9831	25.0608
9	80.9458	65.7525		9	34.5236	24.6453
10	80.7763	65.7458		10	35.1115	26.0608
11	81.3017	66.9966		11	35.3243	27.5845
12	83.017	67.9424		12	35.4223	27.902
13	85.4475	68.1492		13	34.1149	28.4358
14	88.4712	70.2746		14	32.3716	29.0946
15	91.0814	71.5797		15	31.2466	29.8108
16	92.4136	72.2068		16	30.277	29.3986
17	93.2	73.4746		17	29.3243	28.5
18	93.9288	74.4068		18	28.1554	29.2973
19	93.6136	74.1627		19	26.625	28.8277
20	94.1695	74.3254		20	25.375	27.9831
21	95.1051	76.0814		21	23.8209	28.0507
22	97.3254	76.7356		22	22.4831	27.4291
23	99.7593	77.8508		23	20.8007	26.5642
24	100.732	80.4508		24	19.8041	27.2128
25	101.291	81.6508		25	18.7466	27.4189
26	101.464	82.722		26	18.348	27.4223
27	101.909	85.2407		27	18.4257	27.5574
28	102.136	87.2847		28	18.3885	28.0541
29	102.271	89.0068		29	18.5236	28.4865
30	102.512	90.9695		30	18.8615	28.3074
31	101.403	90.8915		31	19.0101	27.8818
32	101.973	89.5864		32	18.9459	27.7534
33	101.654	88.8678		33	19.0946	28.5439
34	100.736	87.2949		34	19.8716	28.625
35	99.461	85.122		35	21.1385	28.152
36	98.7627	82.3797		36	22.7432	28.7635
37	97.6203	80.4983		37	23.9088	29.4527
38	97.2542	78.0407		38	25.3716	29.9865
39	97.0712	76.1322		39	26.902	30.4831
40	97.5186	74.6136		40	28.3851	31.6588
41	99.261	73.8339		41	30.1419	32.973
42	101.651	73.7525		42	31.7162	33.5338
43	103.471	73.5119		43	33.8041	34.0811
44	104.647	75.0983		44	35.9662	35.0338
45	106.797	77.017		45	37.0608	35.5709
46	108.763	78.1051		46	38.9426	35.5743
47	109.976	79.0508		47	41.5845	36.2669
48	110.803	80.7288		48	42.3581	37.0439
49	111.448	82.8237		49	42.6824	36.8007
50	112.064	85.261		50	43.6081	37.7939
51	113.98	86.9492		51	44.9662	38.3209
52	115.081	89.9424		52	46.4291	39.3108
53	116.986	91.1763		53	47.4088	39.1588
54	119.844	93.6034		54	48.5236	38.7128
55	122.278	94.9661		55	49.9426	39.152
56	123.027	96.522		56	50.1453	40.4223
57	122.776	100.21		57	50.5135	42.9797
58	122.492	102.549		58	52.0811	44.8243
59	121.43	103.488		59	53.3615	45.8007
60	120.105	103.193		60	54.1723	48.0912
61	119.942	101.583		61	55.2128	50.2061
62	118.949	101.386		62	56.3649	51.8885
63	118.19	100.983		63	58.3986	55.2838
64	116.6	98.6441		64	60.6115	59.2196
65	117.329	96.7051		65	63.1115	60.2804
66	116.291	95.3729		66	65.0101	62.9595
67	115.071	94.5322		67	66.9763	65.1115
68	114.102	92.7831		68	69.2365	65.527
69	113.234	91.9627		69	71.598	66.7263
70	112.786	91.7627		70	73.1993	67.3818
71	111.746	91.1492		71	74.0034	67.0878
72	110.42	90.322		72	74.0608	65.8176
73	108.627	90.7695		73	72.9662	63.848
74	106.149	92.4102		74	70.848	61.5101
75	104.729	92.9932		75	68.3682	58.9527
76	102.119	93.7797		76	65.7196	56.4561
77	100.515	94.2983		77	62.4459	53.3311
78	98.061	93.3695		78	58.7534	50.8919
79	96.6441	94.261		79	53.9696	49.4493
80	95.7322	94.4068		80	49.4291	46.9291
81	94.4	94.1559		81	45.2399	44.6486
82	92.3695	95.0949		82	40.3142	42.1926
83	90.8034	94.3932		83	36.4764	39.8074
84	89.5492	93.2237		84	33.5676	36.9426
85	90.0339	93.3932		85	31.3547	35.2568
86	89.8915	93.4475		86	30.1689	33.6149
87	89.1695	93.8644		87	29.8716	31.9527
88	89.6983	94.478		88	30.2196	31.2466
89	89.6271	94.9254		89	31.1723	30.8243
90	90.8339	97.1119		90	32.152	30.9764
91	90.6678	98.2576		91	33.1216	31.4932
92	89.9864	98.6949		92	34.0372	31.6892
93	88.8746	98.8746		93	34.2973	31.3243
94	86.9085	98.0373		94	33.9459	31.098
95	85.4542	98.6068		95	32.1757	31.0439
96	85.1593	97.7797		96	29.5439	30.1959
97	85.2542	98.1288		97	28.0034	29.2128
98	85.3966	99.017		98	26.8378	28.152
99	85.8983	99.383		99	26.2736	26.5709
100	87.278	99.7966		100	25.1588	26.2568
101	87.9525	99.0814		101	23.7635	26.1351
102	88.8237	97.2644		102	22.5676	25.3547
103	90.4373	95.1593		103	21.0338	25.0203
104	90.2373	92.7695		104	20.3243	24.973
105	90.4508	89.8136		105	20.9155	24.5473
106	91.0746	85.3559		106	22.2872	24.777
107	92.3864	81.3661		107	24.3851	25.1385
108	92.0136	77.9458		108	26.9155	25.8581
109	89.8203	74.722		109	29.2601	27.7365
110	88.4915	72.6305		110	33.6385	29.6351
111	88.5017	71.1695		111	37.8953	32.4358
112	88.4407	70.8169		112	40.1993	33.3784
113	89.7424	70.3085		113	42.25	35.2905
114	90.678	69.0881		114	43.4865	37.6689
115	90.3186	69.0475		115	44.0743	39.6149
116	89.6	69.0576		116	43.6453	40.1757
117	88.0542	67.4203		117	43.098	40.0034
118	86.0712	65.9627		118	42.8142	40.277
119	84.2203	65.3254		119	42.7399	40.3649
120	81.5153	63.2983		120	43.5878	40.3209
121	78.6	61.1186		121	44.3209	40.5473
122	76.2068	59.9017		122	45.8851	41.6115
123	73.5932	58.2542		123	48.3142	43.2264
124	72.1458	57.2373		124	50.5574	44.8142
125	71.6983	57.2237		125	52.4459	46.2973
126	71.6983	56.4373		126	54.9392	46.7534
127	70.7017	55.9898		127	57.5034	47.5912
128	68.9661	55.1492		128	59.4966	49.6047
129	67.261	56.1729		129	63.1014	49.9088
130	66.3797	56.3492		130	66.7601	50.2635
131	64.8203	55.339		131	70.8885	52.0135
132	63.078	56.0644		132	76.0541	53.5642
133	61.6949	55.661		133	80.8446	55.2905
134	60.061	54.1322		134	83.6791	57.2568
135	59.7763	53.7288		135	85.1487	58.527
136	59.4983	54.0441		136	87.875	59.6419
137	60.0949	53.0644		137	89.75	60.9291
138	60.5729	52.2712		138	90.9763	62.5608
139	61.1695	53.939		139	92.4763	63.9493
140	62.383	56.5153		140	92.6047	64.2905
141	64.1729	57.939		141	91.277	62.4493
142	66.5085	60.3424		142	88.4831	60.1081
143	68.6271	62.9763		143	86.4257	57.0473
144	70.8542	65.3322		144	85.0338	54.3378
145	71.4847	66.6678		145	82.8649	52.3581
146	69.8305	66.7085		146	79.7635	50.7331
147	67.3119	66.7831		147	76.0068	49.5473
148	64.0068	66.7492		148	72.1858	48.5135
149	59.6983	66.2915		149	70.3378	47.8682
150	54.3661	65.0678		150	70.6216	48.2635
151	48.9797	63.9932		151	71.1419	48.7162
152	43.5492	61.9017		152	70.7027	48.5439
153	39.2203	59.4136		153	71.8378	49.6993
154	34.5797	56.539		154	72.8209	50.1993
155	30.3356	54.3356		155	77.7432	50.527
156	28.1051	52.2746		156	85.6723	52.6824
157	28.0881	51.3085		157	93.0777	55.375
158	30.8068	50.9288		158	93.8919	56.9628
159	36.2305	50.6949		159	92.7737	58.375
160	43.3254	53.2373		160	91.4831	59.4189
161	49.0169	57.8949		161	88.7432	57.7128
162	52.2373	62.5153		162	85.027	54.027
163	55.539	66.7017		163	79.0338	51.3953
164	58.9322	69.4814		164	71.6487	49.0845
165	61.5424	72.7661		165	66.5507	46.098
166	63.5085	75.383		166	63.2669	44.2196
167	66.5593	79.4373		167	64.0811	43.5676
168	69.4237	81.9864		168	64.3176	42.4122
169	72.3966	85.2746		169	64.6115	42.2703
170	74.9288	88.4576		170	63.1047	41.2264
171	77.9763	90.7729		171	59.9628	39.2128
172	80.9898	91.8136		172	56.2872	36.3851
173	83.8237	92.7966		173	51.0709	34.1993
174	86.6576	94.4678		174	45.9122	30.7466
175	89.4271	96.4373		175	40.9595	25.75
176	92.122	97.2136		176	36.7601	21.1351
177	93.4475	96.6542		177	33.9797	17.4493
178	93.7424	96.1661		178	30.2905	14.7432
179	94.6712	95.6237		179	27.5541	13.2669
180	95.6678	96.7525		180	26.9628	12.2297
181	95.078	97.4136		181	27.5642	11.4899
182	95.0847	96.0881		182	30.6993	11.1216
183	93.878	95.4407		183	35.6047	11.8581
184	92.1458	93.0644		184	41.5	14.0541
185	90.2	91.4746		185	47.7162	16.2264
186	88.4136	90.7593		186	52	19.3277
187	86.7424	89.1593		187	54.9561	22.2466
188	84.8678	88.6881		188	57.5372	24.7432
189	83.8136	89.5864		189	60.8581	26.8953
190	84.1797	89.9729		190	65.0912	28.8378
191	85.2136	89.8949		191	70.125	31.2736
192	86.8644	90.478		192	75.7973	34.2061
193	88.3458	91.8407		193	82.1892	37.6115
194	89.2746	92.7017		194	89.5878	40.9865
195	91.9559	93.0983		195	97.1655	44.4696
196	94.6339	95.3322		196	103.446	49.0743
197	97.3424	97.0847		197	108.963	52.3649
198	100.241	98.9356		198	113.99	56.2872
199	103.57	100.214		199	115.888	60.1047
200	107.21	101.885		200	117.118	63.5574
201	110.597	104.702		201	117.507	63.3885
202	113.546	105.593		202	117.122	63.1486
203	116.129	107.258		203	114.493	62.1182
204	118.007	109.322		204	108.693	58.7331
205	119.186	109.858		205	99.3142	54.9561
206	120.061	111.024		206	88.3311	52.0203
207	120.095	112.159		207	77.7196	49.348
208	118.522	110.976		208	68.3209	46.7872
209	116.844	109.814		209	61.1115	44.9088
210	115.891	109.424		210	56.5405	45.2196
211	114.532	108.576		211	54.7905	45.8209
212	112.814	106.315		212	55.4291	44.9189
213	111.427	104.851		213	56.9899	46.3818
214	110.624	102.017		214	60.8074	49.0709
215	110.658	99.5356		215	64.3277	50.1081
216	109.291	97.8203		216	67.6047	51.6351
217	107.719	95.5661		217	69.0845	52.5845
218	107.82	94.4508		218	70.5439	53.8243
219	108.363	93.1864		219	72.223	52.9595
220	108.397	90.6305		220	73.9527	53.1182
221	107.668	89.2712		221	76.2027	53.9595
222	106.969	87.8102		222	79.5203	54.1689
223	106.763	85.6203		223	84.2568	55.402
224	105.444	85		224	89.3243	55.5473
225	105.62	85.3186		225	94.1588	55.5507
226	105.38	84.4305		226	96.6993	55.1993
227	104.136	82.2407		227	99.0101	55.5709
228	101.831	81.4576		228	99.25	52.5878
229	98.9797	80.9797		229	99.5946	51.4257
230	96.261	79.6034		230	98.9797	49.5507
231	93.6915	78.3119		231	96.9155	48.1351
232	89.9695	76.1424		232	95.1757	47.5203
233	87.7864	75.0102		233	90.9696	45.1926
234	85.1356	75.322		234	86.6453	43.7872
235	82.539	74.9288		235	84.125	42.902
236	81.7898	73.9492		236	80.6723	41.3176
237	78.7593	73.2983		237	77.0878	40.5169
238	76.017	73.2746		238	74.9189	39.6284
239	75.7763	72.8983		239	72.2737	38.6047
240	74.9729	73.2		240	69.7838	38.1453
241	74.1831	72.1797		241	67.7534	38.5439
242	73.6373	71.2068		242	64.5574	37.2635
243	75.0712	71.8102		243	62.2534	36.4324
244	75.5492	70.8068		244	60.8243	35.5574
245	74.3424	69.278		245	60.3615	34.1588
246	71.7932	69.139		246	60.4257	33.7601
247	70.1492	68.5492		247	60.3919	33.6182
248	68.3898	67.522		248	60.4493	33.5034
249	66.6407	67.0102		249	61.3007	33.3919
250	65.0339	66.6814		250	62.5135	34.1385
251	65.2746	66.2068		251	63.0135	34.8885
252	67.678	66.4576		252	64.7263	35.1622
253	68.661	67.5797		253	67.9291	36.2162
254	70.6644	68.0271		254	70.4662	38.1182
255	72.5627	69		255	73.598	39.6284
256	73.9288	70.1763		256	75.6284	40.2095
257	73.4305	70.5695		257	76.1926	41.0878
258	73.8136	69.5254		258	76.1318	42.098
259	71.8712	70.0746		259	75.3851	42.8345
260	69.9559	70.1898		260	74.7534	42.8649
261	69.0881	70.3153		261	73.7669	42.5811
262	69.1322	70.2847		262	73.0642	42.8176
263	69.9627	69.8814		263	73.3412	43.4831
264	70.6983	70.5593		264	73.4899	45.2297
265	72.1085	72.1186		265	73.7601	46.7027
266	73.6915	73.7017		266	73.9459	48.4966
267	74.6237	76.1966		267	74.0574	49.9088
268	76.0407	78.3932		268	74.3041	49.7838
269	77.678	79.8373		269	73.9459	51.5946
270	78.1119	80.6136		270	74.5	52.9764
271	77.939	82.2847		271	74.8784	52.9257
272	77.8508	85.1695		272	74.7905	53.5642
273	77.139	85.9051		273	74.4392	54.2331
274	75.7763	86.3763		274	74.2973	55.7568
275	74.6305	86.7729		275	74.6824	56.6419
276	73.2169	87.0814		276	75.7365	58.7804
277	72.5627	87.2644		277	76.4797	60.2331
278	72.0814	87.2271		278	77.9831	62.402
279	70.9119	86.4644		279	80.0743	66.2534
280	70.1864	85.6847		280	82.7128	69.1926
281	69.9288	85.0237		281	85.1554	73.027
282	69.4542	83.6203		282	85.6487	78.4291
283	69.3932	82.3288		283	84.902	82.6182
284	69.6712	80.1661		284	83.7263	85.3074
285	70.2305	78.5864		285	82.2737	85.8176
286	69.8441	75.5831		286	82.2804	86.7297
287	69.061	73.0508		287	84.0338	86.9899
288	68.1661	70.5119		288	86.8345	87.4831
289	66.6305	67.8881		289	89.4189	87.6216
290	65.1831	65.0644		290	89.75	87.1689
291	62.7356	62.522		291	89.7601	86.8818
292	61.0237	59.5729		292	89.5574	86.3345
293	60.2915	56.4475		293	88.9561	86.4459
294	60.122	53.8712		294	88.9527	86.3345

## Sheet: 4e
Fig. 4e Immunofluorescence staining for FGFR1 (green) and its co-localization with the podocyte marker podocin (red) in human renal tissues
Gray Value				Gray Value
	healthy donor				DKD patient
	podocin	FGFR1			podocin	FGFR1
0	71.2203	18.935		0	24.717	12.225
1	72.9806	21.349		1	27.891	14.884
2	73.2736	23.315		2	32.275	14.601
3	72.7143	24.409		3	38.246	18.167
4	71.1162	24.387		4	45.232	36.949
5	69.3075	23.869		5	54.283	51
6	66.3075	23.031		6	58.609	71.014
7	63.2107	22.516		7	58.877	79.899
8	59.5521	22.039		8	65.841	91.152
9	56.2058	21.409		9	66.319	101.261
10	53.6344	21.162		10	66.725	104.616
11	53.3075	22.029		11	70.442	111.036
12	53.6295	23.889		12	72.37	109.196
13	51.8232	26.324		13	73.326	105
14	47.937	28.484		14	79.761	104.71
15	44.753	29.569		15	85.051	100.942
16	44.6126	29.85		16	89.819	95.92
17	45.0097	30.266		17	95.797	95.225
18	45.2954	31.332		18	95.181	96.239
19	45.2712	32.874		19	90.601	100.522
20	46.3874	34.542		20	93.101	113.268
21	47.3027	36.184		21	86.391	118.696
22	48.8063	37.826		22	82.659	123.862
23	49.5133	39.215		23	78.297	125.913
24	49.908	40.119		24	70.384	125.87
25	49.5956	40.755		25	70.92	122.326
26	48.8499	41.387		26	63.254	120.246
27	48.2809	42.179		27	60.014	109.761
28	48.1768	42.925		28	63.928	102.572
29	48.9879	43.385		29	60.145	99.681
30	49.4939	43.545		30	58.775	96.37
31	49.9395	43.545		31	58.754	94.587
32	49.9661	44.642		32	55.384	87.638
33	50.5157	46.884		33	55.891	75.775
34	51.4262	49.513		34	57.616	66.725
35	53.109	51.828		35	57.877	54.645
36	54.9806	53.487		36	57.442	41.022
37	57.7627	55.153		37	54.341	33.428
38	60.5956	58.075		38	52.681	26.138
39	63.4794	62.942		39	51.928	20.775
40	66.1792	69.182		40	47.775	16.167
41	67.954	76.162		41	41.949	12.029
42	69.0145	82.346		42	45.841	7.978
43	70.8015	86.327		43	49.087	8.703
44	74.7772	88.249		44	47.754	10.109
45	78.2954	90.317		45	49.949	11.413
46	80.2857	93.559		46	43.942	15.174
47	80.9661	96.765		47	37.196	17.732
48	82.523	98.102		48	32.435	17.232
49	84.0048	99.174		49	27.514	16.355
50	84.4358	101.804		50	22.688	12.841
51	84.5351	105.714		51	22.29	5.877
52	85.7918	109.419		52	19.014	0.717
53	88.339	112.327		53	21.659	0.768
54	91.4939	114.763		54	19.043	0.775
55	93.8087	116.891		55	13.942	1.058
56	94.2179	118.625		56	11.978	1.051
57	92.6005	119.266		57	10.355	2.261
58	90.368	119.571		58	7.464	2.239
59	89.0242	119.787		59	6.536	2.072
60	88.2591	120.92		60	3.833	2.877
61	87.7845	122.998		61	4.558	2.949
62	87.3123	124.879		62	5.754	1.775
63	87.4867	124.705		63	4.587	0.775
64	86.4939	123.145		64	4.949	0.188
65	83.2712	121.496		65	7.63	0.08
66	78.1864	120.63		66	6.993	0.174
67	73.092	120.356		67	9.297	0.319
68	70.5569	120.157		68	9.761	0.609
69	70.845	119.16		69	10.384	0.29
70	73.3196	116.646		70	14.159	0.043
71	75.2542	113.465		71	15.333	0.022
72	75.2058	110.622		72	12.804	0
73	72.7046	108.53		73	14.217	0
74	69.8959	107.128		74	17.232	0
75	67.3898	106.637		75	18.565	0
76	66.1065	105.765		76	17.159	0.529
77	65.9201	104.988		77	16.688	2.217
78	66.7554	104.787		78	18.399	4.391
79	67.8789	105.14		79	20.312	8.739
80	68.3705	105.019		80	22.761	13.167
81	68.4019	104.07		81	23.065	16.949
82	69.4358	102.949		82	24.514	18.399
83	72.7094	101.792		83	28.659	15.123
84	76.8644	100.048		84	29.957	10.435
85	80.8281	97.179		85	30.174	7.014
86	84.7797	94.831		86	30.768	3.79
87	89.5714	94.138		87	26.543	3.601
88	93.1065	94.6		88	28.478	6.442
89	94.3971	94.847		89	27.007	6.225
90	93.3608	94.787		90	31.065	4.145
91	92.0412	95.133		91	31.609	1.949
92	91.77	95.843		92	28.855	1.659
93	92.7433	96.196		93	27.688	0.181
94	94.6344	95.748		94	27.225	0.022
95	95.8838	95.157		95	25.674	0.196
96	95.9153	94.525		96	27.065	0.21
97	95.0387	93.39		97	23.543	0.507
98	93.6901	91.249		98	25.623	2.935
99	92.2082	88.32		99	24.435	3.254
100	90.632	85.3		100	23.696	2.732
101	89.9153	82.349		101	23.616	2.841
102	91.1041	79.68		102	28.196	3.145
103	91.9104	76.915		103	28.761	5.971
104	90.0581	73.891		104	30.572	9.645
105	86.0508	70.586		105	32.862	17.268
106	83.368	67.617		106	34.399	24.203
107	82.6053	65.378		107	34.884	36.174
108	80.2494	63.39		108	31.254	45.565
109	75.7385	61.806		109	31.493	47.399
110	70.8765	60.615		110	31.949	53.268
111	68.5036	60.586		111	27.138	63.486
112	67.1065	60.634		112	27.384	71.268
113	65.7264	61.036		113	28.246	74.797
114	64.4697	61.3		114	28.913	72.072
115	64.4528	62.264		115	32.986	66.413
116	64.9153	63.24		116	34.072	60.261
117	65.6973	63.758		117	31.906	51.841
118	65.9879	63.828		118	32.442	35.152
119	65.753	64.119		119	34.428	17.855
120	65.0775	64.927		120	34.739	10.203
121	64.0751	65.511		121	36.855	8.08
122	63.7409	65.438		122	38.696	9.732
123	65.4867	65.37		123	32.014	13.5
124	69.4891	65.806		124	28.486	14.87
125	72.247	66.097		125	29.935	11.681
126	72.1308	66.102		126	26.935	13.203
127	70.1501	66.14		127	25.812	18.188
128	69.8111	65.634		128	28.312	17.254
129	70.2252	64.818		129	31.732	21.703
130	69.1017	63.668		130	30.601	29.587
131	66.7797	61.995		131	31.913	34.746
132	64.6925	59.4		132	31.826	36.5
133	63.3341	56.504		133	31.094	34.638
134	61.2857	54.157		134	25.283	32.449
135	58.6368	52.528		135	24.5	28.87
136	56.092	51.15		136	20.957	22.928
137	54.9128	49.276		137	19	11.391
138	53.7022	47.002		138	16.442	4.703
139	51.8644	44.475		139	18.993	4.007
140	49.9685	42.404		140	23.964	2.406
141	49.569	40.763		141	20.594	1.471
142	49.7918	39.218		142	18.645	0.572
143	49.477	36.988		143	20.761	1.312
144	48.0436	34.753		144	20.167	0.464
145	45.9104	33.642		145	18.333	0.072
146	43.5617	33.702		146	18.645	0.725
147	40.5327	33.312		147	22.464	0.594
148	37.4286	31.801		148	18.268	0.08
149	34.8015	29.787		149	21.159	0.37
150	34.0872	28.414		150	24.362	0.986
151	33.2881	28.048		151	24.659	2.297
152	32.1477	28.942		152	29.239	6.254
153	30.1283	30.709		153	34.768	11.08
154	28.7676	32.564		154	41.87	17.457
155	27.799	34.14		155	42.935	21.761
156	27.3414	35.169		156	46.406	25.312
157	27.2203	35.898		157	49.522	27.217
158	28.414	36.617		158	42.746	27.464
159	30.2688	37.332		159	39.188	28.594
160	30.9976	38.053		160	36.812	26.841
161	30.8935	38.939		161	33.457	23.623
162	31.1211	39.632		162	30.457	19.862
163	32.7627	40.119		163	28.812	15.348
164	35.0775	40.6		164	29.304	11.601
165	38.0508	41.329		165	26.826	7.094
166	40.0751	41.944		166	25.855	3.196
167	40.2688	42.932		167	26.181	1.478
168	39.7337	44.392		168	27.312	0.797
169	39.8935	46.165		169	27.029	0.652
170	40.661	48.15		170	23.855	0.725
171	41.1937	50.305		171	26.92	1.674
172	41.5835	52.312		172	27.254	3.377
173	41.9249	54.213		173	28.42	3.949
174	42.0702	55.809		174	31.681	6.442
175	41.4455	57.099		175	38.58	13.21
176	40.1622	58.208		176	36.174	24.297
177	38.6077	59.148		177	32.703	32.855
178	37.5593	59.877		178	39.449	35.341
179	36.2785	60.278		179	37.616	34.152
180	34.6513	60.569		180	38.906	32.87
181	33.4165	60.7		181	44.326	35.196
182	33.9637	60.707		182	51.428	36.188
183	35.6223	60.254		183	59.225	39.21
184	37.1307	59.39		184	67.341	39.957
185	37.6295	58.315		185	71.13	43.094
186	36.9952	57.157		186	73.181	42.688
187	36.0363	56.341		187	81.804	47.268
188	35.9419	55.818		188	87.761	52.471
189	37.2203	55.203		189	91.862	53.036
190	38.9419	54.944		190	95.029	55.022
191	39.7385	55.165		191	95.333	62.862
192	39.8063	55.068		192	101.833	64.826
193	40.138	54.402		193	103.71	66.681
194	40.368	52.845		194	107.638	67.717
195	39.6731	50.964		195	111.087	66.319
196	38.4794	48.765		196	105.297	62.406
197	37.9782	46.232		197	102.065	57.957
198	38.0726	43.576		198	101.014	58.384
199	38.1283	41.286		199	95.051	58.304
200	37.9831	39.443		200	94.406	60.246
201	38.1574	37.838		201	91.594	61.326
202	39.0969	36.264		202	89.072	62.442
203	39.5085	34.215		203	94.377	64.761
204	38.6852	31.906		204	93.833	69.935
205	38.0412	29.828		205	94.696	72.667
206	38.9104	29.061		206	95.514	72.913
207	40.2591	29.199		207	92.87	76.457
208	41.23	29.923		208	94.696	79.051
209	41.3801	30.397		209	93.268	76.609
210	41.54	31.121		210	90.029	75.783
211	41.8378	31.705		211	85.812	75.899
212	41.8426	31.574		212	79.29	73.601
213	41.8281	30.884		213	72.37	72.333
214	42.046	29.528		214	63.319	68.196
215	43.46	28.211		215	55.341	63.486
216	44.3729	26.501		216	49.246	56.283
217	45.1671	24.441		217	41.428	42.471
218	46.4722	21.835		218	34.942	30.899
219	50.0726	19.128		219	29.761	23.159
220	53.9153	16.458		220	27.58	16.783
221	56.7821	14.22		221	25.63	12.442
222	57.6465	12.438		222	18.899	9.355
223	58.0339	11.281		223	22.261	6.036
224	58.2954	10.717		224	19.42	3.442
225	58.0969	11.3		225	21.457	3.587
226	57.7627	12.378		226	24.051	1.457
227	57.5884	12.646		227	27.384	1.268
228	58.5932	11.782		228	28.435	1.964
229	59.5956	10.341		229	25.696	3.413
230	60.829	37.2705		230	25.536	4.891
231	66.551	46.5582		231	25.486	7.507
232	71.459	54.6062		232	19.514	9.145
233	68.671	63.5616		233	18.935	7.101
234	68.949	60.6712		234	17.261	10.254
235	69.627	64.2363		235	19.094	11.804
236	69.884	67.3562		236	15.978	15.797
237	66.795	66.5925		237	17.087	19.043
238	64.14	67.2877		238	18.949	23.355
239	66.709	64.9726		239	19.391	29.5
240	63.065	65.5651		240	19.42	36.384
241	55.134	64.2158		241	21.109	40.906
242	40.377	59.7842		242	23.384	41.804
243	31.877	55.8048		243	22.261	41.616
244	25.801	43.8767		244	21.08	43.928
245	21.527	37.1267		245	19.522	40.42
246	18.654	30.4829		246	20.899	36.652
247	13.87	27.5308		247	24.007	37.051
248	9.36	25.4247		248	23.341	35.384
249	8.127	19.6952		249	22.732	33.609
250	11.449	16.6164		250	21.797	35.145
251	12.068	17.7432		251	20.384	37.087
252	15.812	22.8493		252	20.471	36.638
253	20.086	26.4966		253	19.623	37.601
254	24.058	27.6267		254	18.442	38.63
255	26.034	29.7671		255	18.949	34.21
256	32.384	30.5788		256	19.399	25.442
257	34.928	34.3527		257	18.797	19.877
258	38.315	42.4692		258	21.326	19.29
259	38.339	41.3801		259	22.543	19.203
260	44.565	49.3425		260	24.609	19.957
261	44.017	48.6918		261	23.022	20.094
262	42.298	49.4555		262	22.13	21.065
263	43.39	48.8151		263	23.739	18.841
264	43.243	47.363		264	26.377	21.717
265	44.353	47.3116		265	26.493	22.79
266	42.072	48.9315		266	24.645	22.616
267	39.747	52.839		267	26.71	23.268
268	41.86	50.3459		268	30.928	26.674
269	45.233	48.7774		269	31.754	25.957
270	43.884	47.6336		270	33.71	26.754
271	44.178	45.9349		271	33.275	29.493
272	44.411	44.6301		272	31.949	27.703
273	44.096	46.0274		273	37.007	25.833
274	43.5	43.7329		274	29.971	26.08
275	37.966	44.5822		275	29.681	24.833
276	37.997	41.5034		276	32.833	22.007
277	38.842	38.6164		277	31.406	22.384
278	34.606	32.4486		278	29.319	18.413
279	32.966	28.5445		279	27.42	14.659
280	28	26.8493		280	28.514	16.79
281	25.89	23.4144		281	25.217	17.601
282	23.688	20.6678		282	22.971	20.109
283	19.127	19.9486		283	22.254	19.319
284	11.045	18.9521		284	24.007	17.254
285	6.812	14.0171		285	21.848	17.659
286	9.661	5.1986		286	20.928	19.246
287	8.233	6.4212		287	26.029	21.283
288	8.699	7.5959		288	27.812	23.486
289	4.692	6.7774		289	31.551	22.725
290	8.884	8.6404		290	36.899	21.891
291	8.966	8.339		291	39.841	23.101
292	12.075	9.2877		292	42.551	21.79
293	15.562	15.7911		293	44.109	20.399
294	21.305	14.613		294	45.457	19.841
295	24.699	21.2945		295	49.319	19.891
296	30.836	24.2329		296	51.768	22.123
297	38.692	28.5993		297	51.58	24.072
298	41.483	33.5685		298	53.384	25.08
299	42.199	36.4418		299	52.551	25.493
300	43.627	36.9966		300	51.319	27.797
301	43.414	38.5719		301	52.471	29.058
302	43.832	40.2569		302	53.101	28.478
303	44.394	38.5685		303	55.355	31.384
304	43.63	40.1507		304	59.304	32.978
305	42.808	39.3973		305	62.92	36.877
306	43.202	40.75		306	59.783	35.428
307	42.161	40.4349		307	57.413	38.464
				308	53.275	44.522
				309	52.5	46.051
				310	49.08	47.029
				311	48.275	48.717
				312	46.442	48.536
				313	42.232	48.471
				314	34.522	42.667

## Sheet: 4g
Fig. 4g	Changes in blood glucose levels among the treatment groups
Time（day）	FGFR1 flox/flox								STZ-FGFR1 flox/flox								STZ-FGFR1 flox/flox+331								STZ-FGFR1 KO								STZ-FGFR1 KO+331
0	12.5	10.2	11.4	10.2	9.8	12.4	11.6	12.1	9.9	11.5	11	9.7	12.5	12.1	10.8	11.1	10.2	9.8	8.8	10.6	12.2	12.3	11.7	11.6	10.5	11.5	10.6	9.8	12.5	11.4	10.6	10.6	8.9	10.4	11.5	9.7	15.4	9.8	9.9	11.7
18	11.9	11.8	12.6	11.3	10.9	12.9	10.6	11.8	21.7	33.3	28.5	33.3	33.3	32	33	31.3	33.3	33.3	15.3	33.3	33.3	33.3	32.1	30.6	32.9	33.3	33.3	33.3	33.3	33.3	33.3	29.9	33.3	33.2	33.3	22.5	25.1	32.8	22.5	26.7
30	9.3	11.3	14.8	10.3	11.2	13.1	10.9	11	21.9	33.3	32.7	33.3	33.3	32	32.1	31.5	33.3	33.3	17.8	33.3	33.3	33.3	30.8	28.7	33.3	33.3	30.6	33.3	33.3	33.3	33.3	33.3	33.3	33.3	33.3	27.6	33.3	33.3	33.3	26.5
36	13	10.5	13	10.9	12.2	12.6	11.4	11.7	27.5	33.3	33.3	30.1	32.2	27.3	30.1	32.6	33.3	33.3	20.1	33.3	33.3	33.3	29.8	28.6	33.3	33.3	33.3	33.3	33.3	33.3	33.3	33.3	33.3	33.3	25.6	25.7	27.4	20.4	26.6	24.9
46	12.7	10.8	13	11.6	11.7	12.2	11.1	10.9	27.4	33.3	33.3	30.8	32	24.6	29.8	32.5	33.3	33.3	14.1	33.3	33.3	33.3	31.2	29.1	33.3	33.3	33.3	23.8	33.3	33.3	22.1	22.2	29.1	33.3	28	19.6	18.9	33.3	14.8	20.1
50	11.2	8.8	12.6	11.3	12.4	11.8	12.1	10.4	27.2	33.3	26.4	32.5	29.3	21.2	31.1	30.9	33.3	25.2	14	29.7	30.4	27.2	33.3	27.9	31.5	30	27.4	28	33.3	26.7	28	29	33.2	32.6	27.9	28.7	25.2	33.3	24.1	26.7
58	13.3	12.7	11.5	11.8	12.9	12.4	10.1	11.4	28.1	33.3	29.2	33.3	33.3	23.8	32.1	29.8	33.3	33.3	13.5	33.3	33.3	33.3	29.7	27.5	33.3	33.3	33.3	33.3	33.3	33.3		27.8	26.4	21	33.3	23.3	27	31.2	25.4	23.9
66	14.5	12.8	11.7	12.4	13.1	11.2	11	11.3	29.4		33.3		33.3	22.6	33.1	29.7	29.1	33.3	14	32.8	30.4	28.1	30.5	28.5	31.5	29.7	33.3	33.3	25.5	30.2		25.7	33.3	33.3	26	28.7	20.3	33.3	19	24.6
72	12	9.9	11.5	11.9	11.9	12.5	9.9	12.5	22.1		31.5		32.8	23.9	31.8	31.9	31.5	23.3	12	29.1	25.7		30.7	26.9	33.3	26.9	29.1	25.7	31.4	26.1		13.6	27.9	32.6	32.9	27.1	17.5	29.1		19.4
82	13.2	14.9	12.5	11.8	12.6	11.8	10.1	11.6	26.4		33.3		33.3	19.6	30.6	32.8	33.3	33.3	13.7	33.3	33.3		28.6	29.5	33.3	31.9	33.3	33.3	29	33.3			23	32.5	33.3	26.9	25.2	33.3		20.7
84	12.8	13.6	12.2	12.4	12.4	10.8	12	10.9	27.7		32		27.9	17.5	28.9	31.5	33.3	33.3	16.1		31.9		26.8	26.9	31	33.3	28.7	33.3	33.3	33.3			28.7	29.7	26.9	27.7	21.8	19.6		24.5

## Sheet: 4h
Fig. 4h Changes in BUN and UACR among the treatment groups
UACR (mg/g）
wt	STZ-Fgfr1-WT	STZ-Fgfr1-WT+rFGF4	STZ-Fgfr1-PKO	STZ-Fgfr1-PKO+rFGF4
5950.59	7796.79	5024.6	7064.92	9484.1
5577.94	9357.08	2010.28	10268.7	6639.09
5512.1	8751.74	4464.27	7039.26	7142.83
4304.63	6233.56	3673.7	8960.12	8384.35
5784.19	8160.28	5657.81	9520.12	7638.43
4163.97	9290.08	5464.19	9351.45	7659.87
BUN (mmol/L)
wt	STZ-Fgfr1-WT	STZ-Fgfr1-WT+rFGF4	STZ-Fgfr1-PKO	STZ-Fgfr1-PKO+rFGF4
35.7862	50.5031	42.1384	69.1195	87.1698
46.7296	63.0818	35.7233	81.3836	57.2956
42.2642	49.3082	31.8239	84.7799	64.0252
43.522	55.7233	31.6981	64.2767	53.1447
41.8239	85.0943	37.673	59.4969	82.956
33.3962	68.4906	32.4528	84.9686	52.8302

## Sheet: 4i
Fig. 4i Renal excretion kinetics measured using fluorescein isothiocyanate–sinistrin, with GFR and metabolic half-life(t1/2)quantified in each group.
GFR (ml/min/100 gbw)
fgfr1 ff stz	fgfr1 ff stz +fgf4	fgfr1 ko stz	fgfr1 ko stz +fgf4
0.797136	1.03357	0.873653	0.887436
0.839176	1.12419	0.857211	0.749616
0.853162	1.34242	0.708745	0.741581
t1/2 (minute)
fgfr1 ff stz	fgfr1 ff stz +fgf4	fgfr1 ko stz	fgfr1 ko stz +fgf4
18.2	14.08	16.43	16.28
17.25	13	17.03	19.29
17.07	10.53	20.37	19.42

## Sheet: 4k
Fig. 4k Histological examination and quantification of renal sections using H&E, PAS, and Masson’s trichrome staining
Mesangial expansion coefficient (%)
wt	STZ-Fgfr1-WT	STZ-Fgfr1-WT+rFGF4	STZ-Fgfr1-PKO	STZ-Fgfr1-PKO+rFGF4
15.4	43.167	14.466	41.599	53.073
21.353	45.727	20.426	34.257	34.886
29.485	43.174	19.272	44.297	39.382
25.932	42.697	18.14	42.171	44.451
22.711	51.461	16.054	43.471	42.644
29.156	47.766	17.124	44.595	43.245
Fibrotic area (%)
wt	STZ-Fgfr1-WT	STZ-Fgfr1-WT+rFGF4	STZ-Fgfr1-PKO	STZ-Fgfr1-PKO+rFGF4
1.275	8.14309	2.51776	11.5006	8.12965
1.39494	8.05171	2.83793	7.82667	7.73814
1.03624	8.32913	2.08244	9.0683	6.79729
1.45253	7.55609	2.40535	9.6519	6.18739
1.95876	8.68339	1.8302	7.72025	6.5554
1.28175	6.21171	1.99335	9.42726	10.3909

## Sheet: 4m
Fig. 4m Immunostaining and quantification of renal sections for the podocyte marker Nephrin in the indicated groups
Nephrin-positive area (%)
wt	STZ-Fgfr1-WT	STZ-Fgfr1-WT+rFGF4	STZ-Fgfr1-PKO	STZ-Fgfr1-PKO+rFGF4
4.078	1.376	3.575	0.392	0.249
7.308	2.136	5.412	0.101	0.554
6.361	1.987	3.138	0.863	0.606
5.584	1.887	5.151	0.766	0.459
5.341	1.778	5.997	0.302	0.199
6.75	4.243	4.48	0.315	0.349

## Sheet: 4o
Fig. 4o Quantification of DHE fluorescence intensity, Nrf-2 expression, and WT-1-positive cells using ImageJ
DHE fluorescence intensity (a.u.)
wt	STZ-Fgfr1-WT	STZ-Fgfr1-WT+rFGF4	STZ-Fgfr1-PKO	STZ-Fgfr1-PKO+rFGF4
0.0187622	0.0574093	0.0218131	0.0692762	0.0700491
0.0209166	0.0626626	0.021612	0.0642575	0.0690231
0.0243232	0.0601335	0.0229413	0.0743118	0.0646378
0.0241966	0.0618239	0.0227993	0.0761447	0.0638975
0.017395	0.0587279	0.0221111	0.0689294	0.0656489
0.0173835	0.0521442	0.0225486	0.0686416	0.0623492
TUNEL-positive cells (%)
wt	STZ-Fgfr1-WT	STZ-Fgfr1-WT+rFGF4	STZ-Fgfr1-PKO	STZ-Fgfr1-PKO+rFGF4
0	70	3	55	60
0	65	5	53	59
0	61	2	67	69
0	51	1	53	46
0	47	1	62	59
0	52	4	59	54
WT1-positive cells (%)
wt	STZ-Fgfr1-WT	STZ-Fgfr1-WT+rFGF4	STZ-Fgfr1-PKO	STZ-Fgfr1-PKO+rFGF4
44	17	44	20	19
41	14	39	21	16
45	14	40	26	26
46	15	42	19	14
45	16	45	19	16
41	19	45	16	15
