# Supplementary material for: FGF4-FGFR1 signaling promotes podocyte survival and glomerular function to ameliorate diabetic kidney disease in male mice
Source: Nat Commun. 2025 Nov 25;16:10430. doi: 10.1038/s41467-025-65978-4 (PMC12647821; doi:10.1038/s41467-025-65978-4)
Supplement: Supplementary file 8 — Source data Fig. 5 [file 41467_2025_65978_MOESM8_ESM.xlsx]

## Sheet: summary
Source Files Figure 5
Fig. 5e	Western blot analysis of proteins involved in the AMPK–FOXO1 signaling cascade in the isolated glomerular tissues from Fgf4-WT and Fgf4-RKO diabetes or normal mice.
Fig. 5f	Immunoblotting analysis of AMPK and FOXO1 pathway activation in total renal lysates from STZ-induced diabetic mice treated with rFGF4 or vehicle control
Fig. 5g	Western blot analysis and quantification of phosphorylated (p)-AMPK and p-Foxo1 levels in isolated glomeruli from each treatment group
Fig. 5h	Effect of rFGF4 on Foxo1 localization in the cytoplasm or nucleus of MPC-5 cells as determined by subcellular fractionation analysis.

## Sheet: 5e
Fig. 5e Western blot analysis of proteins involved in the AMPK–FOXO1 signaling cascade in the isolated glomerular tissues from Fgf4-WT and Fgf4-RKO diabetes or normal mice.
	p-AMPK/AMPK
	Fgf4fl/fl						Fgf4-RKO
-STZ	0.670543	0.644487	0.80035	0.768271	0.753019	0.799146	0.633719	0.707246	0.624217	0.787205	0.695792	0.728732
+STZ	0.474609	0.422053	0.472885	0.41637	0.377356	0.360012	0.219203	0.37694	0.187266	0.148008	0.196621	0.178763
p-FOXO1/FOXO1
	Fgf4fl/fl						Fgf4-RKO
-STZ	0.706646	0.870247	0.616628	0.822342	0.732852	0.621261	0.834926	0.731776	0.627034	0.739726	0.742828	0.654277
+STZ	0.593868	0.538534	0.502005	0.491384	0.532139	0.498643	0.318238	0.364298	0.448511	0.427802	0.300277	0.401428

## Sheet: 5f
Fig. 5 Immunoblotting analysis of AMPK and FOXO1 pathway activation in total renal lysates from STZ-induced diabetic mice treated with rFGF4 or vehicle control
p-AMPK/AMPK
Normal	STZ	rFGF4
1.02108	0.299028	0.919725
0.986079	0.287398	1.14942
0.903571	0.265396	0.746501
0.810373	0.185129	0.544361
0.987891	0.364865	0.631789
0.950834	0.30102	0.656467
p-FOXO1/FOXO1
Normal	STZ	rFGF4
1.21198	0.704456	1.442
1.28821	0.541278	1.27364
1.55962	0.768737	1.16266
1.08575	0.722946	1.34681
1.13086	0.479983	1.36682
1.23372	0.460727	1.36176

## Sheet: 5g
Fig. 5g Western blot analysis and quantification of phosphorylated (p)-AMPK and p-Foxo1 levels in isolated glomeruli from each treatment group
	p-AMPK/AMPK
	Vehicle						rFGF4
Fgfr1-WT	0.312663	0.386219	0.47103	0.479618	0.394532	0.336742	0.529363	0.54612	0.719944	0.703194	0.578919	0.631342
Fgfr1-PKO	0.474463	0.334603	0.398306	0.452254	0.291253	0.318192	0.369037	0.326314	0.368443	0.474113	0.303471	0.250735
p-FOXO1/FOXO1
	STZ						STZ+rFGF4
Fgfr1-WT	0.471649	0.566199	0.795185	1.03872	0.61938	0.589641	1.82976	1.64148	1.57064	1.39628	1.69138	1.77975
Fgfr1-PKO	0.388158	0.654464	0.296552	0.430387	0.531678	0.558913	0.765149	0.46068	0.400233	0.46561	0.499712	0.435781

## Sheet: 5h
Fig. 5h Effect of rFGF4 on Foxo1 localization in the cytoplasm or nucleus of MPC-5 cells as determined by subcellular fractionation analysis.
FOXO1 protein level
NG	HG	HG+rFGF4	NG	HG	HG+rFGF4
0.740786	0.841661	0.672143	0.562166	0.312211	0.462804
0.711633	0.934868	0.747291	0.398337	0.1996	0.521087
0.715597	0.874827	0.822966	0.454189	0.278744	0.475177
0.714218	0.965433	0.833041	0.405809	0.211061	0.524516
