# Supplementary material for: FGF4-FGFR1 signaling promotes podocyte survival and glomerular function to ameliorate diabetic kidney disease in male mice
Source: Nat Commun. 2025 Nov 25;16:10430. doi: 10.1038/s41467-025-65978-4 (PMC12647821; doi:10.1038/s41467-025-65978-4)
Supplement: Supplementary file 9 — Source data Fig. 6 [file 41467_2025_65978_MOESM9_ESM.xlsx]

## Sheet: summary
Source Files Figure 6
Fig. 6c	Quantification of UACR in the indicated groups
Fig. 6e	Representative images and quantification of renal sections stained with H&E, PAS, Masson’s trichrome, and Nephrin
Fig. 6g	TEM images and quantification of renal tissues from the indicated groups, with yellow arrows indicating GBM width
Fig. 6i	Representative images and quantification of podocin , TUNEL, DHE, and Nrf-2 staining in renal sections of WT and Ampk-PKO diabetic mice after rFGF4 treatment.
Fig. 6j	Western blot analysis of phosphorylated (p)-Foxo1 and total Foxo1 in renal lysates from WT and Ampk-PKO mice under diabetic or normal conditions
Fig. 6m	Representative images and quantification of WT-1 (green), TUNEL (green), DHE (red), and Nrf-2 (pink) staining staining in renal sections of WT and Foxo1-PKO diabetic mice after rFGF4 treatment.

## Sheet: 6c
Fig. 6c Quantification of UACR in the indicated groups
UACR (mg/g)
WT	STZ	STZ+rFGF4	STZ	STZ+rFGF4
278.064	1544.93	227.276	1920.34	1797.46
394.24	1563.88	547.038	1243.26	1340.15
1128.69	1101.61	396.492	1316.75	1271.93
776.71	1330.55	961.782	1509.61	2388.23
566.413	1471.06	736.053	1843.02	2220.8
652.585	1287.03	1145.14	1059.39	1949.05

## Sheet: 6e
Fig. 6e Representative images and quantification of renal sections stained with H&E, PAS, Masson’s trichrome, and Nephrin
Mesangial expansion coefficient (%)
WT	STZ	STZ+rFGF4	STZ	STZ+rFGF4
10.9325	24.9775	15.1086	29.8267	30.5836
11.5758	23.8419	14.4367	28.9335	30.2516
10.541	31.8153	20.6189	26.3938	26.2233
12.4608	24.9002	14.0199	28.1282	29.8564
11.971	31.0296	20.8425	27.9026	25.344
11.4164	28.2338	17.1064	28.0658	29.4382
Fibrotic area (%)
WT	STZ	STZ+rFGF4	STZ	STZ+rFGF4
0.121017	5.84719	0.535062	11.9691	8.39881
0.285347	6.77401	0.74408	8.82838	7.42264
0.304299	6.73596	1.02018	8.84649	10.7465
0.131022	9.16958	0.80899	8.34434	11.3449
0.120707	6.02787	1.79762	9.69789	9.12289
0.219118	10.7453	1.96081	11.3248	14.2869
Nephrin+ area (%)
WT	STZ	STZ+rFGF4	STZ	STZ+rFGF4
30.2401	10.8981	26.1643	5.61533	4.63529
33.6511	10.4929	19.7081	6.57497	3.69226
30.5128	9.60845	16.277	4.62736	6.68654
31.7432	9.90248	19.1416	4.28659	4.91962
33.2303	9.34629	22.6871	6.70256	6.01607
32.3893	10.3983	24.5283	5.2868	3.57945

## Sheet: 6g
Fig. 6g TEM images and quantification of renal tissues from the indicated groups, with yellow arrows indicating GBM width
Basement membrane thickness (μm)
WT	STZ	STZ+rFGF4	STZ	STZ+rFGF4
0.124	0.197	0.166	0.236	0.207
0.157	0.184	0.182	0.226	0.229
0.129	0.211	0.167	0.195	0.204
0.131	0.197	0.158	0.215	0.215
0.132	0.184	0.176	0.206	0.214
0.139	0.205	0.184	0.205	0.207
Foot process width (μm)
WT	STZ	STZ+rFGF4	STZ	STZ+rFGF4
0.204	0.303	0.212	0.297	0.312
0.2	0.295	0.236	0.328	0.315
0.211	0.335	0.236	0.309	0.304
0.22	0.336	0.212	0.328	0.315
0.195	0.293	0.265	0.296	0.328
0.207	0.317	0.233	0.293	0.312

## Sheet: 6i
Fig. 6i Representative images and quantification of WT-1 , TUNEL, DHE, and Nrf-2 staining in renal sections of WT and Ampk-PKO diabetic mice after rFGF4 treatment.
podocin intensity (a.u.)
AMPK SHAM	AMPK FF STZ	AMPK FF STZ 331	AMPK KO STZ	AMPK KO STZ 331
15.806	9.662	13.087	9.504	7.104
11.472	9.012	15.237	9.899	10.164
10.436	7.295	20.89	5.999	9.356
21.665	7.313	12.967	9.805	9.245
15.799	12.656	17.97	6.722	6.263
17.716	7.783	18.438	8.586	4.77
TUNEL+ cells / Field
1.56	76.53	14.58	81.08	87.93
5.32	73.85	18.18	83.56	72.97
4.62	71.15	17.39	86.76	82.5
0	87.5	2.35	88.33	82.86
0	91.14	25.86	70.53	89.36
0	63.38	7.78	80.98	85.29
DHE intensity (a.u.)
0.002144	0.005735	0.001087	0.00778	0.005639
0.001387	0.006935	0.002099	0.005715	0.008539
0.001704	0.009922	0.001196	0.005913	0.00692
0.001793	0.010191	0.00119	0.007142	0.006029
0.00143	0.005984	0.00138	0.007414	0.006071
0.001517	0.006963	0.001592	0.008833	0.007215
Nrf-2 protein intensity (% area)
8.93784	1.49641	7.46069	0.407505	2.94809
6.89595	1.78814	7.38964	2.42319	1.01433
11.1105	2.1596	6.60715	0.272465	1.87902
12.7492	0.72298	4.28352	0.6217	1.92766
8.17223	0.483036	5.59797	2.61555	1.87778
8.72898	2.65045	4.87423	2.48232	0.617218

## Sheet: 6j
Fig. 6j Western blot analysis of phosphorylated (p)-Foxo1 and total Foxo1 in renal lysates from WT and Ampk-PKO mice under diabetic or normal conditions
p-Foxo1/Foxo1
AMPK SHAM	AMPK FF STZ	AMPK FF STZ 331	AMPK KO STZ	AMPK KO STZ 331
0.961087	0.763006	1.37115	0.840824	0.916022
1.04954	0.668079	1.32441	0.709367	0.782771
0.953912	0.506793	1.1926	0.744352	0.661693
1.00962	0.770679	1.31627	0.94935	0.789309
1.19628	0.737431	1.35484	0.772267	0.583708
0.867867	0.593286	1.32645	0.752567	0.610709

## Sheet: 6m
Fig. 6m Representative images and quantification of WT-1 (green), TUNEL (green), DHE (red), and Nrf-2 (pink) staining staining in renal sections of WT and Foxo1-PKO diabetic mice after rFGF4 treatment.
WT1-positive cells (%)
SHAM	F/F M	F/F A	KO M	KO A
29	19	31	12	24
34	11	52	9	5
66	12	66	5	21
37	17	64	8	11
30	16	40	12	7
54	18	58	25	11
TUNEL+ cells/Field (%)
NG FOXO-1-WT	HG FOXO-1-WT	HG+rFGF4 FOXO-1-WT	HG FOXO-1-PKO	HG+rFGF4 FOXO-1-PKO
1.63	73.02	2.37	57.8	67.5
0	59	1.18	74.42	86.05
3.99	80	0.66	60	71.43
0	77.23	3.14	57.8	74.04
0	84	3.6	74.42	56.99
0.69	72	1.22	60	65.77
DHE intensity (a.u.)
NG FOXO-1-WT	HG FOXO-1-WT	HG+rFGF4 FOXO-1-WT	HG FOXO-1-PKO	HG+rFGF4 FOXO-1-PKO
1.608	6.707	2.921	7.614	11.261
3.164	7.877	1.864	8.126	8.451
0.864	6.504	2.896	7.137	6.618
1.459	7.49	2.031	9.652	6.343
1.228	8.268	1.368	7.199	8.895
3.537	8.574	1.063	7.522	7.164
Nrf2 protein intensity (% area)
SHAM	F/F M	F/F A	KO M	KO A
6.163	1.727	2.474	0.551	1.232
2.359	1.188	2.048	0.82	0.588
2.548	1.57	2.173	0.167	1.116
4.673	1.069	2.938	0.34	1.026
2.355	0.938	3.593	0.546	1.676
4.309	0.044	7.095	1.058	1.017
