# Supplementary material for: FGF4-FGFR1 signaling promotes podocyte survival and glomerular function to ameliorate diabetic kidney disease in male mice
Source: Nat Commun. 2025 Nov 25;16:10430. doi: 10.1038/s41467-025-65978-4 (PMC12647821; doi:10.1038/s41467-025-65978-4)
Supplement: Supplementary file 10 — Source data Fig. 7 [file 41467_2025_65978_MOESM10_ESM.xlsx]

## Sheet: summary
Source Files Figure 7
Fig. 7a	Representative images of TUNEL staining (green) and quantification of TUNEL-positive cells from the indicated groups
Fig. 7b	Immunofluorescence analysis of tubulin (green) and quantification of the aspect ratio (width to height ratio) of human podocytes
Fig. 7c	Representative images and quantification of isolated human glomeruli stained for WT-1 (green), TUNEL (green), DHE (red), and Nrf-2 (pink). Nuclei were counterstained with DAPI (blue).
Fig. 7d	Western blot and quantitative analysis of c-Cas3, CAT, SOD-2, and Nrf-2 protein levels in human glomeruli from the indicated groups
Fig. 7e	Western blot analysis of the activation of AMPK-FOXO1 pathway components in total glomerular tissue lysate. The ratios of phosphorylated proteins to total proteins are shown as scatter plots

## Sheet: 7a
Fig. 7a Representative images of TUNEL staining (green) and quantification of TUNEL-positive cells from the indicated groups
TUNEL+ cells/Field
HG	HG+rFGF4
11	2
18	6
15	8
30	3
24	6
17	5

## Sheet: 7b
Fig. 7b Immunofluorescence analysis of tubulin (green) and quantification of the aspect ratio (width to height ratio) of human podocytes
Aspect ratio (fold change)
HG	HG+rFGF4
1.44239	1.79264
1.12773	2.37017
0.782433	3.44153
0.78568	1.97341
1.04884	1.78931
0.812927	2.64707

## Sheet: 7c
Fig. 7c Representative images and quantification of isolated human glomeruli stained for WT-1 (green), TUNEL (green), DHE (red), and Nrf-2 (pink). Nuclei were counterstained with DAPI (blue).
WT-1+ cells (%)
NG	HG	HG+rFGF4
0.511111	0.1875	0.528571
0.527778	0.140351	0.482014
0.540984	0.166667	0.442105
0.529412	0.181818	0.481203
0.493976	0.202899	0.464286
0.537313	0.189189	0.544118
TUNEL+ cells/Field
NG	HG	HG+rFGF4
0.11479	0.559165	0.143177
0.096026	0.636364	0.145933
0.09816	0.684536	0.157746
0.081006	0.559242	0.148438
0.078125	0.602978	0.180995
0.082262	0.541114	0.169643
DHE intensity (a.u.)
NG	HG	HG+rFGF4
0.044	0.097	0.032
0.031	0.083	0.066
0.033	0.152	0.065
0.01	0.099	0.06
0.034	0.084	0.052
0.035	0.145	0.062
Nrf-2 protein intensity (% area)
NG	HG	HG+rFGF4
5.383	1.555	3.888
6.338	0.299	4.262
3.164	1.817	3.485
3.93	0.975	4.634
4.909	1.198	4.813
5.045	0.811	4.095

## Sheet: 7d
Fig. 7d Western blot and quantitative analysis of c-Cas3, CAT, SOD-2, and Nrf-2 protein levels in human glomeruli from the indicated groups
c-Cas3/β-actin
NG	HG	HG+rFGF4
0.660253	1.06042	0.722296
0.699216	1.04908	0.600422
0.744418	1.07744	0.82386
0.705422	0.968373	0.79645
CAT/β-actin
NG	HG	HG+rFGF4
0.847305	0.66932	1.17004
0.985987	0.684308	0.903307
0.818617	0.632843	1.12217
0.867357	0.596887	0.876146
Nrf-2/β-actin
NG	HG	HG+rFGF4
0.994787	0.763127	1.28342
1.05972	0.842729	0.918517
0.914917	0.721512	1.00209
0.933144	0.72032	1.06322
SOD-2/β-actin
NG	HG	HG+rFGF4
0.965921	0.53064	0.955017
1.08417	0.582911	1.0351
0.893054	0.661726	1.164
0.953446	0.672674	1.09818
NQO-1/β-actin
NG	HG	HG+rFGF4
1.21171	0.796794	1.04388
1.16698	0.769438	1.29894
1.12478	0.92164	1.23582
1.29347	0.838316	1.45123

## Sheet: 7e
Fig. 7e Western blot analysis of the activation of AMPK-FOXO1 pathway components in total glomerular tissue lysate. The ratios of phosphorylated proteins to total proteins are shown as scatter plots
p-AMPK/AMPK
NG	HG	HG+rFGF4
0.855034	0.657552	0.825445
0.803271	0.528002	0.886473
0.795652	0.618263	0.901877
0.859022	0.633666	0.967639
p-FOXO1/FOXO1
NG	HG	HG+rFGF4
0.730586	0.586035	0.635482
0.714663	0.555145	0.888434
0.756987	0.483457	0.821246
0.734579	0.569867	0.901455
