# Supplementary material for: FGF4-FGFR1 signaling promotes podocyte survival and glomerular function to ameliorate diabetic kidney disease in male mice
Source: Nat Commun. 2025 Nov 25;16:10430. doi: 10.1038/s41467-025-65978-4 (PMC12647821; doi:10.1038/s41467-025-65978-4)
Supplement: Supplementary file 11 — Source data Supplementary Fig. 2 [file 41467_2025_65978_MOESM11_ESM.xlsx]

## Sheet: Summary
Source Files Extended Data Figure 2
Extended Data Fig. 2b	Relative mRNA levels of the transcription factor Tfcp2l1 in the kidneys of db/db and STZ-induced diabetic mice.
Extended Data Fig. 2c	Fgf4 mRNA level in MPC-5 cells transfected with si-NC or si-Tfcp2l1.
Extended Data Fig. 2d	Representative image and quantification of MPC-5 cells stained with FGF4 antibody after transfection with si-NC or si-Tfcp2l1.
Extended Data Fig. 2e	Luciferase reporter activity of Fgf4 promote in HEK-293T cells transfected with Tfcp2l1 plasmid.

## Sheet: 2b
Supplementary Fig.2b Relative mRNA levels of the transcription factor Tfcp2l1 in the kidneys of db/db and STZ-induced diabetic mice.
Relative mRNA level
db/dm	db/db
1.28269	0.43805
1.07116	0.285026
1.13223	0.353349
1.09366	0.293039
1.07861	0.255106
1.4431	0.322902
1.01337	0.299197
0.978855	0.291015
Relative mRNA level
Normal	STZ
1.49399	0.46949
0.978855	0.692155
0.985663	0.531878
1.23899	0.281102
1.38431	0.486047
1.17216	0.499711
1.18031	0.590155
1.07116	0.506687

## Sheet: 2c
Supplementary Fig.2c Fgf4 mRNA level in MPC-5 cells transfected with si-NC or si-Tfcp2l1.
Relative mRNA level
siScramble	siTFCP2L1
1.08173	0.583714
0.749154	0.608502
1.23399	0.576342
0.854607	0.608502
1.06683	0.540862
1.09682	0.442372

## Sheet: 2d
Supplementary Fig.2d Representative image and quantification of MPC-5 cells stained with FGF4 antibody after transfection with si-NC or si-Tfcp2l1.
TFCP2L1 protein intensity (%area)
siScramble	siTFCP2L1
15.603	2.235
24.251	4.53
24.037	2.335
21.227	5.453
21.816	2.841
18.071	1.27

## Sheet: 2e
Supplementary Fig.2e Luciferase reporter activity of Fgf4 promote in HEK-293T cells transfected with Tfcp2l1 plasmid.
	pcDNA3.1-Vector				pcDNA3.1-Tfcp2l1
pGL3-basic	1.00633	0.988948	1.00622	0.998507	0.884029	0.960692	0.934506	0.968013
Wild-type	5.66751	5.93578	5.56615	5.54035	8.15069	8.18943	7.99633	7.40212
