# Supplementary material for: FGF4-FGFR1 signaling promotes podocyte survival and glomerular function to ameliorate diabetic kidney disease in male mice
Source: Nat Commun. 2025 Nov 25;16:10430. doi: 10.1038/s41467-025-65978-4 (PMC12647821; doi:10.1038/s41467-025-65978-4)
Supplement: Supplementary file 12 — Source data Supplementary Fig. 4 [file 41467_2025_65978_MOESM12_ESM.xlsx]

## Sheet: Summary
Source file Supplementary Figure 5
Supplementary Fig. 4a	Western blot analysis and quantification of FGF4 expression in total MPC-5 cell lysates.
Supplementary Fig. 4b	Representative images and quantification of MPC-5 cells stained with TUNEL (green) and DHE (red) in the indicated experimental groups.
Supplementary Fig. 4e	Western blot analysis and quantification of proteins related to antioxidant activity and apoptosis in total MPC-5 cell lysates.

## Sheet: 4a
Supplementary Fig. 4a Western blot analysis and quantification of FGF4 expression in total MPC-5 cell lysates.
FGF4/β-actin
Normal	HG	siFGF4	HG+siFGF4
1.87995	1.34309	0.854459	0.492672
2.1862	1.59032	1.03241	0.797194
2.665	1.83851	1.15099	0.555444

## Sheet: 4b
Supplementary Fig. 4b Representative images and quantification of MPC-5 cells stained with TUNEL (green) and DHE (red) in the indicated experimental groups.
DHE fluorescence intensity (a.u.)
Normal	HG	siFGF4	HG+siFGF4
0.0026329	0.0144603	0.0106283	0.0150173
0.00605751	0.0171023	0.0089879	0.0160598
0.0054408	0.014035	0.00686023	0.0204459
0.00665203	0.0120029	0.00920081	0.0245466
0.00740227	0.0112669	0.00679595	0.0188881
0.00503581	0.0131718	0.0104526	0.0198696
TUNEL+ cells / Field
Normal	HG	siFGF4	HG+siFGF4
0	18	12	38
5	29	11	45
2	35	8	46
3	31	10	48
8	25	9	45
6	19	14	33

## Sheet: 4e
Supplementary Fig. 4e Western blot analysis and quantification of proteins related to antioxidant activity and apoptosis in total MPC-5 cell lysates.
Nrf-2/β-actin
Normal	HG	siFGF4	HG+siFGF4
1.69245	0.880129	1.56273	0.56367
2.23428	1.24646	1.74848	0.529091
1.87412	0.966795	1.38451	0.348942
HO-1/β-actin
Normal	HG	siFGF4	HG+siFGF4
0.907925	0.578215	0.814548	0.27398
0.769455	0.532481	0.813453	0.306358
0.738624	0.499879	0.700335	0.230655
SOD2/β-actin
Normal	HG	siFGF4	HG+siFGF4
0.81718	0.416526	0.776933	0.315724
0.628019	0.519608	0.684818	0.204208
0.772005	0.588005	0.66181	0.349642
c-Cas3/β-actin
Normal	HG	siFGF4	HG+siFGF4
0.686644	0.885911	0.837993	1.6186
0.742415	0.988759	0.768951	1.29728
0.534829	1.2801	0.688256	1.54039
