# Supplementary material for: FGF4-FGFR1 signaling promotes podocyte survival and glomerular function to ameliorate diabetic kidney disease in male mice
Source: Nat Commun. 2025 Nov 25;16:10430. doi: 10.1038/s41467-025-65978-4 (PMC12647821; doi:10.1038/s41467-025-65978-4)
Supplement: Supplementary file 13 — Source data Supplementary Fig. 5 [file 41467_2025_65978_MOESM13_ESM.xlsx]

## Sheet: Summary
									Source Files Supplementary Figure 5
									Supplementary Fig. 5a	Changes in renal MDA and SOD levels in total renal tissues from the indicated groups.
									Supplementary Fig. 5b	Immunoblotting and quantification of c-Cas3, Bax, Nrf-2, and HO-1 expression in total renal tissue lysates.
									Supplementary Fig. 5c	Immunohistochemical staining with Col-IV in renal tissues from each group.
									Supplementary Fig. 5d	Immunoblotting and quantification of TGF-β1 expression in total renal tissue lysates.
									Supplementary Fig. 5e	qRT-PCR analysis of mRNA levels of TGF-β1, Col-IV, and α-SMA.
									Supplementary Fig. 5f	Changes in renal MDA and SOD levels in STZ-diabetic mice.
									Supplementary Fig. 5g	Immunoblotting and quantification of the expression of c-Cas3, Bax, Nrf-2, and HO-1 in total renal tissue lysates.
									Supplementary Fig. 5h	Representative images and quantification of renal sections stained with Col-IV antibodies.
									Supplementary Fig. 5i	Immunoblotting and quantification of TGF-β1 expression in total renal tissue lysates.
									Supplementary Fig. 5j	qRT-PCR analysis of mRNA levels of TGF-β1, Col-IV, and α-SMA in renal tissues.

## Sheet: 5a
Supplementary Fig. 5a Changes in renal MDA and SOD levels in total renal tissues from the indicated groups.
MDA content (nmol/mg prot)
db/db	rFGF4
3.77426	2.6492
3.57551	2.7145
4.25669	2.96778
3.4468	3.30764
4.94509	3.14658
SOD activity (U/mg prot)
db/db	rFGF4
0.679133	1.17979
1.01778	1.31226
1.06202	1.48466
1.02823	1.16677
0.885844	1.25937

## Sheet: 5b
Supplementary Fig. 5b Immunoblotting and quantification of c-Cas3, Bax, Nrf-2, and HO-1 expression in total renal tissue lysates.
Relative protein level
	db/db				rFGF4
c-Casp3	1.39341	1.05849	1.06194	1.16552	0.306245	0.27799	0.156555	0.247828
Bax	1.55255	1.26053	1.3535	1.36436	0.126324	0.352365	0.492546	0.172367
Relative protein level
	db/db				rFGF4
Nrf-2	0.124815	0.209209	0.186547	0.247718	0.838343	1.01784	0.895479	0.948736
HO-1	0.26891	0.269732	0.277091	0.265521	0.751519	0.828441	0.703498	0.813312

## Sheet: 5c
Supplementary Fig. 5c Immunohistochemical staining with Col-IV in renal tissues from each group.
Col-IV+ area (%)
Vehicle	rFGF4
5.37867	0.12406
2.5619	0.472848
3.42246	0.184093
3.99463	0.336522
3.42246	0.202376

## Sheet: 5d
Supplementary Fig. 5d Immunoblotting and quantification of TGF-β1 expression in total renal tissue lysates.
TGF-β/β-actin
db/db	rFGF4
0.822847	0.385105
0.71403	0.395531
0.643498	0.379234
0.632079	0.384037

## Sheet: 5e
Supplementary Fig. 5e qRT-PCR analysis of mRNA levels of TGF-β1, Col-IV, and α-SMA.
Relative mRNA level
	db/db										db/db+rFGF4
Col-IV	0.9666	1.184	2.1035	1.8386	0.8854	0.8071	0.9101	0.7046	1.484	2.127	0.8369	0.8053	0.5615	0.5019	0.9315	0.4594	0.6716	0.5373	0.509	0.4165
TGF-β	1.1741	0.927938	1.5291	1.0558	1.08382	0.8919	1.0176	1.1743	0.998716	1.45461	0.8661	0.9653	0.8002	0.965633	0.712	0.552553	0.8889	0.813461	0.860248	1.00148
α-SMA	0.8243	1.1723	1.2831	0.9067	1.309	1.135	1.2255	1.0296	1.1187	1.0845	0.9396	0.7967	0.677	0.6395	0.5572	0.9525	0.9719	0.6423	1.3218	0.5932

## Sheet: 5f
Supplementary Fig. 5f Changes in renal MDA and SOD levels in STZ-diabetic mice.
MDA content (nmol/mg prot)
Normal	STZ	rFGF4
2.68296	4.76739	2.33793
3.4055	2.57054	2.34937
3.83038	4.32944	3.06101
2.52281	5.55171	2.05752
2.04421	4.18236	1.51801
2.99536	3.86014	1.35636
1.03035	2.49017	1.54531
SOD activity (U/mg prot)
Normal	STZ	rFGF4
2.24253	1.38508	1.72408
2.03426	1.24875	1.5916
1.69439	1.00205	1.23005
1.89946	0.976267	1.66497
1.50021	1.46728	1.76992
1.46357	0.915313	1.38512
1.65784	1.53746	1.79902

## Sheet: 5g
Supplementary Fig. 5g Immunoblotting and quantification of the expression of c-Cas3, Bax, Nrf-2, and HO-1 in total renal tissue lysates.
Relative protein level
	Normal						STZ						STZ+rFGF4
c-Casp3	0.530209	0.465309	0.246562	0.360584	0.716243	0.712492	1.34447	0.915022	2.02904	2.22807	2.63633	2.32506	0.318003	0.189278	0.382038	0.300614	1.47889	0.882004
Bax	0.43308	0.406839	0.515535	0.482458	0.625449	0.624556	1.3019	1.489	1.38131	1.92837	1.30116	1.74849	0.602172	0.630756	0.838265	0.928499	0.829714	1.15057
Relative protein level
	Normal						STZ						rFGF4
Nrf-2	1.15881	0.695581	1.22857	0.696921	0.697719	0.554688	0.406534	0.262626	0.321114	0.438543	0.117904	0.163352	0.670492	0.739617	0.685848	0.712782	0.424828	0.415094
HO-1	0.963351	0.731588	0.755357	0.679092	0.621673	0.980469	0.517241	0.434343	0.570381	0.500759	0.398836	0.333807	0.742623	0.766773	0.772939	0.795489	0.644138	0.785196

## Sheet: 5h
Supplementary Fig. 5h Representative images and quantification of renal sections stained with Col-IV antibodies.
Col-IV+ area (%)
Normal	STZ	rFGF4
0.212331	5.73672	0.336972
0.13496	7.6969	0.518333
0.25432	7.83817	0.0927613
0.14728	5.8129	0.203572
0.0907541	3.60499	0.163683

## Sheet: 5i
Supplementary Fig.5i Immunoblotting and quantification of TGF-β1 expression in total renal tissue lysates.
TGF-β/β-actin
Normal	STZ	rFGF4
0.2	0.89	0.23
0.12	0.92	0.16
0.15	0.76	0.15
0.16	0.73	0.1
0.25	0.82	0.09
0.18	0.9	0.14

[truncated: 1 more sheets: 5j]
