# Supplementary material for: FGF4-FGFR1 signaling promotes podocyte survival and glomerular function to ameliorate diabetic kidney disease in male mice
Source: Nat Commun. 2025 Nov 25;16:10430. doi: 10.1038/s41467-025-65978-4 (PMC12647821; doi:10.1038/s41467-025-65978-4)
Supplement: Supplementary file 14 — Source data Supplementary Fig. 6 [file 41467_2025_65978_MOESM14_ESM.xlsx]

## Sheet: Summary
Source Files Supplementary Figure 6
Supplementary Fig. 6a	Changes in serum tumor marker levels.
Supplementary Fig. 6b	Quantitative analysis of proliferation-related markers gene expression (Ki67, Cdk4) by RT-qPCR.
Supplementary Fig. 6e	Changes in serum tumor marker levels.
Supplementary Fig. 6f	Quantitative analysis of proliferation-related markers gene expression (Ki67, Cdk4) by RT-qPCR.

## Sheet: 6a
Supplementary Fig. 6a Changes in serum tumor marker levels.
AFP (ng/mL)
db/db	db/db+rFGF4
33.9884	25.8655
22.8306	27.559
24.6178	23.3765
24.0278	27.066
30.1663	27.9132
32.1299	29.2028
PSA (ng/mL)
db/db	db/db+rFGF4
4.57855	3.90183
4.38701	4.44418
2.99548	3.87897
4.18416	2.85288
5.19982	4.1748
3.33011	5.93257
CA125 (ng/mL)
db/db	db/db+rFGF4
5.72116	5.32047
6.65974	6.07284
4.5651	6.07284
5.82634	5.45938
6.73144	6.12585
4.70135	6.16123
CEA (pg/mL)
db/db	db/db+rFGF4
146.787	198.971
131.167	184.082
129.669	168.37
183.555	161.121
228.842	168.889
199.506	143.743

## Sheet: 6b
Supplementary Fig. 6b Quantitative analysis of proliferation-related markers gene expression (Ki67, Cdk4) by RT-qPCR.
Relative mRNA level
	db/db						db/db+rFGF4
Ki67	1.94122	0.677296	1.10963	0.383854	2.14822	0.831236	0.929844	1.85531	1.69353	0.977216	2.16691	2.09483
Cdk4	1.70682	1.67772	1.39303	1.60372	1.69523	1.32003	1.70414	1.47674	1.42283	1.50062	1.27602	1.3762

## Sheet: 6e
Supplementary Fig. 6e Changes in serum tumor marker levels.
AFP (ng/mL)
Normal	STZ	STZ+rFGF4
17.9925	20.2031	21.1409
22.946	27.1011	27.8068
18.3878	26.4545	20.2662
22.946	20.2189	20.9649
24.3137	20.0142	27.7891
18.2659	26.5415	19.9357
PSA (ng/mL)
Normal	STZ	STZ+rFGF4
3.88811	4.92529	4.43941
4.95003	4.77283	4.92034
6.0226	4.24045	5.27559
3.94767	5.05442	5.21999
5.05442	4.85131	4.48723
3.6617	4.31589	5.02949
CA125 (ng/mL)
Normal	STZ	STZ+rFGF4
9.07095	8.32091	8.71317
8.28373	8.07976	9.89076
8.414	10.1414	8.7507
9.10877	8.65693	8.90114
8.33952	8.1353	10.122
8.46995	10.2187	8.82586
CEA (pg/mL)
Normal	STZ	STZ+rFGF4
153.415	212.446	194.162
181.446	212.446	202.189
232.151	170.45	213.531
149.84	199.506	239.91
164.221	205.417	140.709
209.196	204.878	228.842

## Sheet: 6f
Supplementary Fig. 6f Quantitative analysis of proliferation-related markers gene expression (Ki67, Cdk4) by RT-qPCR.
Relative mRNA level
Normal							STZ						STZ+rFGF4
Ki67	1.15204	1.26076	0.664991	0.883474	0.977342	0.841864	0.705392	1.25922	0.95003	1.39348	1.64357	0.84864	0.768689	0.786965	1.0125	1.45926	1.3627	1.82075
Cdk4	0.936845	1.08817	0.969598	1.13064	0.914342	1.28785	1.26118	1.00119	1.28779	1.11463	1.32592	1.22392	1.20118	1.42068	0.887209	1.44611	1.44043	1.45652
