# Supplementary material for: FGF4-FGFR1 signaling promotes podocyte survival and glomerular function to ameliorate diabetic kidney disease in male mice
Source: Nat Commun. 2025 Nov 25;16:10430. doi: 10.1038/s41467-025-65978-4 (PMC12647821; doi:10.1038/s41467-025-65978-4)
Supplement: Supplementary file 15 — Source data Supplementary Fig. 7 [file 41467_2025_65978_MOESM15_ESM.xlsx]

## Sheet: Summary
Source Files Supplementary Figure 7
Supplementary Fig. 7a	Serum concentration-time profile of rFGF4 measured by ELISA following intraperitoneal administration.
Supplementary Fig. 7b	Time-dependent accumulation of rFGF4 in renal tissues

## Sheet: 7a
Supplementary Fig.7a Serum concentration-time profile of rFGF4 measured by ELISA following intraperitoneal administration.
Time (h)	FGF4 (pg/ml)
0	88.2308	92.8718	68.2449
0.5	300.133	298.78	273.816
1	333.108	184.484	454.424
6	418.184	274.698	554.592
12	760.574	308.288	490.562
24	382.889	373.252	431.663
48	405.33	192.156	191.75

## Sheet: 7b 
Supplementary Fig.7b Time-dependent accumulation of rFGF4 in renal tissues
Time (h)	FGF4 (pg/ml)
0	2643.6	3070.39	3064.87
0.5	4834.71	3708.84	2775.67
1	4625.99	4149.24	4068.08
6	4969.1	4999.54	4176.45
12	3561.99	4814.67	4794.67
24	4156.2	2686.29	2603.24
48	2966.24	2953.55	2486.24
