# Supplementary material for: FGF4-FGFR1 signaling promotes podocyte survival and glomerular function to ameliorate diabetic kidney disease in male mice
Source: Nat Commun. 2025 Nov 25;16:10430. doi: 10.1038/s41467-025-65978-4 (PMC12647821; doi:10.1038/s41467-025-65978-4)
Supplement: Supplementary file 16 — Source data Supplementary Fig. 8 [file 41467_2025_65978_MOESM16_ESM.xlsx]

## Sheet: Summary
Source Files Supplementary Figure 8
Supplementary Fig. 8c	Dual immunofluorescence staining showing FGFR1 (green) co-expression with α-SMA (red) or CD31 (red) in renal tissues from STZ-induced diabetic mice
Supplementary Fig. 8d	Dual immunofluorescence staining showing FGFR1 (green) co-expression with α-SMA (red) or CD31 (red) in renal tissues from human renal tissues.

## Sheet: 8c
Supplementary Fig. 8c Dual immunofluorescence staining showing FGFR1 (green) co-expression with α-SMA (red) or CD31 (red) in renal tissues from STZ-induced diabetic mice
Normol					STZ				Normol					STZ
Gray Value					Gray Value				Gray Value					Gray Value
	α-SMA	FGFR1				α-SMA	FGFR1			CD31	FGFR1				CD31	FGFR1
0	18.6398	25.0833			0	21.629	30.336		0	116.852	26.3871			0	5.497	17.2903
1	20.8844	22.6129			1	18.5995	30.2661		1	113.46	24.8656			1	5.435	17.4624
2	18.8952	21.2581			2	16.25	29.879		2	117.847	25.2903			2	8.366	18.5591
3	20.0484	18.129			3	13.6129	30.5296		3	115.796	24.7446			3	10.895	19.6021
4	21.0188	16.7769			4	13.0323	28.2527		4	111.358	23.4301			4	12.903	19.707
5	20.9301	15.6478			5	14.0914	25.7608		5	107.188	21.7258			5	14.29	20.3844
6	22.422	11.9194			6	14.3575	26.5054		6	104.226	20.0457			6	14.454	21.3145
7	22.7715	10.8763			7	13.2419	25.6801		7	104.548	18.7527			7	14.258	19.9597
8	22.0269	10.5323			8	12.1075	21.5833		8	104.465	16.8145			8	15.841	21.3199
9	21.0215	9.9677			9	17.5538	19.2043		9	102.828	15.4328			9	15.696	22.3521
10	20.043	9.3441			10	17.0591	17.1667		10	104.336	12.8038			10	14.401	24.4059
11	17.8844	10.1398			11	17.1129	15.4301		11	99.583	12.1478			11	13.747	25.1909
12	15.8038	9.3522			12	17.871	14.1747		12	95.048	10.7204			12	12.817	25.6586
13	13.2366	8.3871			13	18.25	13.9731		13	92.306	10.7043			13	12.516	27.371
14	9.9946	9.5833			14	18.6935	14.379		14	90.28	10.7151			14	12.336	30.7016
15	8.2608	11.3118			15	20.2285	13.7849		15	85.121	10.5941			15	11.073	34.2823
16	8.7285	9.9355			16	21.707	14.0995		16	77.935	11.0242			16	10.323	36.9812
17	6.2446	10.4247			17	21.5403	15.0081		17	75.925	10.7312			17	8.734	40.8387
18	8.0753	10.2849			18	23.9919	14.4812		18	74.105	10.8333			18	9.341	44.6989
19	7.4758	9.8199			19	28.0565	14.8548		19	71.489	11.4866			19	7.473	48.6237
20	6.6317	8.8629			20	31.8468	16.0376		20	72.075	12.7231			20	6.03	51.9355
21	7.1183	8.3763			21	31.4382	15.9919		21	71.202	12.328			21	5.336	55.1801
22	8.9785	8.8306			22	30.7124	16.6075		22	69.96	11.6667			22	4.597	58.1263
23	10.4005	9.5			23	34.129	19.4919		23	68.363	11.7527			23	4.543	60.8656
24	11.4489	10.3199			24	35.8521	19.8737		24	68.258	11.5591			24	6.387	63.8199
25	12.5591	10.5565			25	31.9032	20.2984		25	68.387	11.3145			25	7.468	65.4436
26	12.7715	11.1532			26	34.2258	20.0995		26	65.333	11.3683			26	7.32	66.8629
27	14.4624	9.7043			27	33.8871	23.0645		27	62.395	9.4328			27	8.108	64.336
28	13.6613	9.8118			28	33.2016	24.5349		28	64.742	9.5699			28	9.022	65.4973
29	14.8065	10.5134			29	31.1317	27.5269		29	56.594	8.9892			29	9.626	63.4113
30	16.6855	11.9973			30	29.2016	32.2796		30	55.457	8.4919			30	10.433	61.5457
31	16.3871	13.4651			31	30.5323	36.5376		31	50.548	8.3925			31	11.648	61.2742
32	16.6129	12.9731			32	32.6909	40.1559		32	44.247	8.9301			32	12.637	58.9086
33	16.3952	15.4382			33	28.9032	41.922		33	44.376	9.7231			33	12.989	55.578
34	14.6102	13.1586			34	30.7581	44.2634		34	43.489	10.0672			34	13.946	55.9086
35	13.1559	14.6129			35	31.0349	42.2527		35	37.86	10.578			35	12.884	52.0054
36	12.0215	15.8844			36	32.9086	43.9086		36	39.048	12.4005			36	13.849	49.6909
37	11.0672	15.8414			37	32.6183	43.2258		37	36.876	13.0323			37	14.067	47.4247
38	9.793	15.8763			38	34.4167	41.3844		38	34.054	13.6505			38	13.871	45.6425
39	8.6022	16.2903			39	36.4946	39.8521		39	35.75	14.6129			39	13.828	43.3871
40	8.793	16.6532			40	34.4651	37.2231		40	34.134	16.5645			40	13.973	40.3441
41	9.5027	17.9167			41	35.7151	35.4328		41	35.331	17.2661			41	14.215	37.5887
42	9.9973	16.5457			42	32.8064	35.0995		42	36.637	17.7608			42	15.392	35.172
43	9.121	19.2581			43	31.8414	29.6317		43	40.384	20.1263			43	18.559	31.5538
44	9.457	20.2339			44	26.6586	25.1021		44	43.47	23.2124			44	19.594	26.9032
45	10.6882	19.6882			45	27.543	20.6505		45	42.288	25.336			45	22.366	24.6425
46	10.0941	19.5511			46	27.4543	15.9704		46	47.137	28.7984			46	25.202	22.1344
47	9.2608	20.3145			47	28.4543	13.4516		47	50.468	33.5296			47	29.003	18.8011
48	9.3172	21.4274			48	32.1129	12.8575		48	54.016	37.2608			48	33.231	15.914
49	7.5108	22.4812			49	29.828	11.2903		49	55.212	41.922			49	36.755	13.9731
50	8.4892	25.1586			50	32.4274	11.8306		50	59.599	47.8333			50	40.331	11.9409
51	7.9516	25.9651			51	32.9059	12.5403		51	60.11	53.3495			51	44.653	10.1452
52	8.5403	25.7823			52	33.8118	14.7231		52	61.449	57.6237			52	45.995	9.4489
53	9.0269	27.6855			53	32.0188	15.9382		53	66.54	62.2419			53	47.871	8.4355
54	9.9086	28.2688			54	29.4624	19.9355		54	71.008	67.2823			54	51.879	8.7581
55	9.672	28.8656			55	26.836	24.6882		55	72.196	70.0699			55	54.801	8.3898
56	9.6586	29.8253			56	24.9946	28.9624		56	74.492	71.8253			56	56.366	8.5914
57	11.5806	29.3468			57	24.3629	35.2903		57	77.255	73.836			57	57.976	9.5134
58	11.4409	30.6344			58	22.1156	42		58	79.371	76.422			58	60.788	10.25
59	15.6237	31.5806			59	21.6452	42.8172		59	81.366	74.5618			59	64.777	12.3199
60	14.1882	31.2688			60	21.871	43.0215		60	85.616	73.5242			60	68.376	14.6505
61	16.4973	32.0591			61	23.6021	44.836		61	84.917	72.3952			61	70.696	16.672
62	16.7715	32.629			62	23.4409	44.4436		62	81.401	69.7957			62	71.833	19.8172
63	16.0511	31.8253			63	24.3199	43.2258		63	79.997	65.8979			63	74.702	24.6048
64	14.8898	31.0188			64	23.793	42.7366		64	79.108	61.7177			64	78.086	26.5215
65	13.7312	30.8011			65	21.3226	41.9946		65	75.435	57.4785			65	81.78	27.0323
66	14.2016	29.914			66	22.7957	41.4032		66	74.011	52.0726			66	87.753	29.8387
67	13.3817	30.8172			67	19.3683	44.0215		67	70.105	47.5995			67	94.938	34.1747
68	14.2554	32.1398			68	27.371	44.5968		68	69.944	43.1855			68	97.694	37.0081
69	13.4355	29.4516			69	26.5968	48.5753		69	69.137	38.371			69	104.449	38.9489
70	15.957	29.3575			70	29.3253	52.4167		70	69.094	34.1021			70	105.965	40.9382
71	17.0054	29.3118			71	31.3548	55.7581		71	67.817	29.3306			71	105.973	42.7419
72	16.4409	30.0914			72	32.8575	58.5054		72	65.492	25.4462			72	108.556	44.1479
73	15.9516	31.6532			73	37.5215	61.4597		73	64.737	23.7742			73	109.522	46.0457
74	14.8387	32.3091			74	42.9436	64.9032		74	65.306	22.5995			74	110.626	47.9382
75	11.7634	34.5564			75	40.9301	67.9355		75	62.47	21.1855			75	114.142	49.4059
76	10.4247	35.4758			76	44.086	67.1613		76	61.895	19.8199			76	114.194	51.3925
77	10.5484	38.2231			77	45.4866	69.5968		77	61.132	18.7151			77	113.895	53.5726
78	9.4301	37.5188			78	46.1586	69.4274		78	64.503	18.7634			78	112.207	53.543
79	9.6962	39.1425			79	43.6989	69.8414		79	67.589	19.0457			79	109.062	54.5699
80	10.5161	39.5887			80	42.9436	68.8575		80	67.766	18.0672			80	105.96	54.4704
81	11.2527	38.3629			81	43.6936	67.5564		81	70.683	18.0618			81	104.5	55.8441
82	12.2554	38.5968			82	44.129	66.2823		82	75.056	20.3629			82	101.532	56.5887
83	13.4677	40.2419			83	44.4409	60.9113		83	76.57	22.2823			83	96.089	56.4005
84	12.0484	38.9946			84	43.7312	60.2312		84	80.263	21.7097			84	93.406	57.3521
85	13.8065	37.9946			85	43.6667	57.9919		85	84.29	21.7339			85	95.876	56.8064
86	13.4812	39.2446			86	41.2849	53.3199		86	87.653	23.0215			86	94.073	56.6479
87	14.2876	40.3199			87	43.172	54.957		87	93.151	23.2151			87	91.661	55.7097
88	16.5323	41.6075			88	44.6344	57.6317		88	96.621	24.5			88	88.841	53.7608
89	16.7151	42.8253			89	44.9005	60.5		89	100.218	22.5833			89	86.019	49.7796
90	16.2742	42.1425			90	43.4812	63.2016		90	107.449	21.1505			90	84.984	45.6452
91	19.0242	40.0054			91	42.5618	64.0457		91	113.212	20.7608			91	85.965	42.414
92	20.8495	42.5134			92	50.1613	67.8118		92	116.414	19.6532			92	85.371	39.3763
93	22.1183	46.3548			93	48.0215	68.1882		93	122.22	18.5887			93	80.358	36.8602
94	21.2419	46.5699			94	47.5161	69.4839		94	124.435	17.6452			94	79.43	36.4409
95	20.2527	45.6398			95	43.9624	69.7661		95	126.425	17.0269			95	77.987	35.6828
96	18.4194	44.1452			96	45.8979	69.3011		96	129.129	16.5188			96	78.056	35.7527
97	17.5995	44.4086			97	48.1156	67.6129		97	130.858	15.6452			97	76.637	35.7984
98	19.2366	44.8763			98	46.3656	66.5242		98	132.64	15.9839			98	74.301	39.207
99	20.6344	43.7446			99	43.5027	66.0887		99	133.355	16.3979			99	72.355	42.172
100	18.0565	43.828			100	41.5726	63.8871		100	134.347	16.7715			100	69.183	45.8548
101	16.3414	42.7419			101	38.9677	64.9355		101	135.075	16.5565			101	64.879	52.3333
102	18.0914	43.2339			102	35.3737	64.7715		102	134.844	15.7608			102	63.175	56.3226
103	19.5806	39.7124			103	33.2608	67.5403		103	135.734	15.9113			103	61.591	61.293
104	18.3871	40.5995			104	28.8952	66.5618		104	134.215	14.5349			104	60.973	64.7661
105	17.0726	41.0108			105	25.4005	65.3441		105	134.223	15.3763			105	61.86	69.2258
106	16.3844	40.9516			106	23.2366	65.5027		106	135.32	14.3978			106	59.21	72.2661
107	15.4731	40.8441			107	22.0134	65.1694		107	135.831	13.6801			107	58.159	76.2016
108	15.6532	39.1183			108	24.3118	63.7446		108	135.293	13.543			108	57.562	79.0753
109	14.0914	42.5538			109	29.5269	63.828		109	131.71	12.5941			109	54.629	80.8844
110	15.2849	45.5269			110	30.5161	62.7016		110	127.573	11.422			110	52.169	82.7043
111	18.2769	45.0538			111	33.5081	61.8763		111	124.608	11.422			111	53.712	80.0591
112	18.3118	44.5376			112	35.8091	60.0726		112	121.341	11.5457			112	51.97	78.2796
113	20.6452	44.5108			113	33.2446	60.1102		113	119.629	10.1263			113	50.03	74.1559
114	21.2769	45.3333			114	29.0108	58.5027		114	117.605	10.0108			114	48.277	70.3817
115	20.8038	46.8683			115	26.4651	55.8952		115	114.169	8.6532			115	46.645	68.3656
116	22.6909	47.4247			116	26.0484	55.7634		116	109.212	8.0081			116	44.755	66.4677
117	23.1479	47.1021			117	24.871	55		117	104.89	7.8065			117	42.309	64.0995
118	23.6882	48.8629			118	22.5134	54.5269		118	105.457	6.9086			118	40.618	62.1586
119	25.1667	45.0457			119	27.7876	51.6371		119	104.454	6.2339			119	42.108	60.8387
120	24.5215	45.5296			120	27.9704	51.4812		120	101.032	5.9435			120	44.583	58.9812
121	28.2231	45.922			121	29.6021	49.1747		121	99.409	5.3871			121	47.812	55.6075
122	28.9812	44.9543			122	30.7688	46.7823		122	98.441	4.8306			122	47.667	50.7769
123	27.4758	43.1183			123	33.4355	44.0538		123	102.04	4.3495			123	47.892	46.3898
124	27.3602	42.1129			124	35.629	40.1801		124	102.688	4.9167			124	47.879	42.5914
125	26.8871	42.7984			125	33.1371	36.8952		125	106.629	5.3011			125	47.148	39.6747
126	21.5457	44.2204			126	35.6909	29.3898		126	104.508	5.9247			126	45.164	35.8952
127	22.121	41.1479			127	34.1156	26.4651		127	105.704	6.1317			127	42.489	30.0457
128	23.75	40.3172			128	33.914	24.3629		128	107.371	6.4005			128	41.836	25.2554
129	21.3844	41.2608			129	36.3844	20.1263		129	107.995	6.8038			129	40.578	21.4731
130	21.8441	42.0108			130	36.8145	17.8737		130	108.513	7.4839			130	37.11	19.7231
131	21.836	43.0806			131	33.9677	16.4382		131	108.909	8.957			131	34.212	17.8871
132	20.1398	44.0161			132	32.5108	15.3038		132	109.933	10.5108			132	33.599	17.4731
133	19.9624	43.9086			133	35.0618	15.3306		133	108.597	10.4167			133	33.478	17.414
134	20.3118	44.4274			134	33.0484	14.1747		134	111.024	11.879			134	34.218	17.0887
135	16.3844	43.1586			135	35.8844	14.2634		135	109.667	12.8898			135	36.013	16.9032
136	19.5484	40.6237			136	38.0349	13.8065		136	111.901	14.1855			136	37.331	16.8065
137	18.5054	45.1586			137	36.4651	13.1586		137	112.121	15.2124			137	39.425	16.7177
138	17.7581	43.7177			138	33.5134	12.6237		138	111.414	15.7124			138	41.215	15.9597
139	19.0403	43.8629			139	33.3172	12.9167		139	112.164	15.6478			139	47.656	16.0376
140	19.6505	47.3602			140	35.3495	12.0027		140	112.849	16.1828			140	54.212	15.543
141	18.2124	48.7312			141	36.6909	10.7258		141	111.769	17.9973			141	60.511	14.9946
142	18.6667	47.9462			142	35.9032	12.7769		142	110.79	16.2984			142	64.637	15.2366
143	16.0215	48.2043			143	34.5511	12.5269		143	107.29	16.3145			143	68.823	15.9301
144	20.2339	49.7043			144	36.7554	12.5081		144	109.618	15			144	74.312	17.2527
145	18.8521	52.4785			145	34.1317	15.0188		145	110.911	15.578			145	77.903	20.5269
146	21.2769	54.0457			146	35.0269	16.5968		146	107.132	15.7957			146	84.685	25.2984
147	19.6075	54.4758			147	35.2446	17.4651		147	108.444	15.3844			147	87.626	29.6021
148	18.0806	57.2742			148	34.4677	19.1344		148	111.487	14.8306			148	93.911	36.422
149	18.4274	61.1882			149	33.1747	19.6586		149	112.277	14.3952			149	96.57	39.7419
150	17.3548	62.2661			150	31.7554	19.0941		150	113.352	13.9677			150	98.645	43.1452
151	16.8414	63.75			151	33.3495	23.6989		151	111.073	13.1102			151	99.589	45.922
152	15.0672	64.9893			152	37.0484	24.1989		152	112.384	13.4489			152	97.417	47.2016
153	15.7769	67.3387			153	35.7742	23.2204		153	112.879	13.4355			153	93.172	47.8011
154	12.6317	70.3064			154	37.8414	22.1935		154	113.454	12.8683			154	87.728	46.8333
155	11	71.0591			155	41.957	22.4973		155	114.14	12.8844			155	78.094	47.5242
156	10.0215	70.6962			156	39.5215	23.0833		156	114.796	13.2876			156	71.263	48.1747
157	9.2608	69.7742			157	35.6452	24.4597		157	114.992	13.1667			157	61.538	49.4677
158	7.9919	69.7688			158	36.9651	26.5376		158	116.941	12.9785			158	58.129	49.621
159	5.8065	73.8763			159	35.7608	26.8038		159	119.685	13.8091			159	56.21	48.9355
160	6.2097	76.9113			160	35.4839	27.3199		160	120.253	14.8871			160	53.387	48.5108
161	4.4785	79.9489			161	35.422	26.2823		161	122.86	14.9866			161	51.895	47.9758
162	4.7742	79.1237			162	32.2527	28.2204		162	120.185	16.1075			162	53.395	46.5054
163	5.3038	77.3763			163	29.1398	29.293		163	123.804	15.4032			163	57.726	45.2366
164	4.2312	78.5887			164	31.7903	29.4382		164	124.223	16.2446			164	60.159	45.9758
165	4.2984	78.8952			165	31.3925	30.6452		165	123.702	16.5618			165	62.89	45.0403
166	5.4005	77.8091			166	27.3683	32.1075		166	123.261	17.7581			166	63.516	44.5672
167	4.8629	78.8253			167	30.0081	31.7151		167	121.083	18.9624			167	66.204	43.8763
168	6.8817	77.4624			168	31.4167	31.6398		168	119.774	20.1962			168	69.847	42.5161
169	5.0538	77.5538			169	32.7204	32.1774		169	122.07	22.2581			169	71.788	41.0887
170	8.2849	76.8199			170	31.8898	31.6935		170	122.129	23.0323			170	72.22	40.3253
171	7.5188	76.2312			171	32.3011	32.9866		171	120.312	24.9086			171	73.712	40.0457
172	7.8387	76.3979			172	31.8979	32.922		172	121.081	24.6102			172	76.602	39.8737
173	6.922	78.2715			173	30.6075	32.5403		173	121.581	26.6801			173	81.532	39.1452
174	5.7231	80.1263			174	30.5618	33.2016		174	122.548	28.3091			174	81.086	39.7124
175	6.3575	80.7849			175	31.3145	34.7097		175	121.204	28.2957			175	83.065	39.371
176	7.7231	83.1479			176	30.0887	37.4086		176	120.823	28.7715			176	90.263	40.3038
177	8.8199	84.4167			177	33.2204	40.5564		177	121.159	30.5403			177	95.96	41.6747
178	8.078	83.4731			178	30.2796	45.6263		178	122.28	31.8925			178	98.043	42.6317
179	9.3898	83.1452			179	29.2796	48.7957		179	125.538	31.9274			179	101.944	43.1183
180	8.1129	82.5511			180	28.6237	56.0349		180	123.263	32.7796			180	106.016	42.4462
181	6.9113	83.2339			181	30.1559	59.7392		181	124.718	34.8468			181	105.772	44.2016
182	7.4301	84.7285			182	32.5403	62.8468		182	125.938	37.3064			182	107.903	44.5269
183	7.8468	84.7393			183	32.9758	68.6317		183	124.968	37.2339			183	107.422	46.2473
184	6.5753	82.8763			184	30.3145	72.6452		184	128.868	37.0054			184	105.793	46.621
185	8.0511	82.0995			185	30.5242	73.8145		185	128.207	37.25			185	101.247	46.7661
186	5.7715	84.6613			186	30.4409	76.4167		186	125.801	37.1344			186	95.777	45.4731
187	8.7258	79.6667			187	32.7258	78.4462		187	125.331	36.2258			187	92.374	43.5618
188	11.5833	79.6344			188	33.9382	81.5323		188	124.164	35.4086			188	89.901	45.371
189	11.9758	78.4059			189	33.8253	80.7231		189	123.43	34.9731			189	84.935	46.3441
190	11.543	75.6102			190	32.3441	79.7419		190	123.664	34.6048			190	83.145	46.2661
191	11.1801	74.1586			191	32.8629	80.6263		191	119.978	33.379			191	79.489	45.9436
192	10.9086	74.5726			192	35.9704	79.5349		192	118.03	33.914			192	73.645	46.2204
193	11.4812	73.3656			193	35.7608	74.1237		193	112.452	32			193	70.169	47.1962
194	13.1935	75.4785			194	40.0457	71.9032		194	111.5	32.0403			194	67.532	47.2554
195	13.6667	71.7688			195	44.086	63.3064		195	109.457	31.3387			195	66.61	47.3763
196	14.6909	70.0941			196	44.129	60.1263		196	105.68	31.4785			196	69.285	48.9866
197	17.4382	70.8817			197	44.8038	60.7016		197	102.855	32.3548			197	71.446	49.6102
198	21.1532	70.2393			198	45.3414	57.5376		198	97.774	30.3118			198	71.616	51.3683
199	22.9032	69.3952			199	44.672	53.5699		199	92.914	31.8091			199	68.027	51.086
200	22.7823	69.4812			200	45.9677	52.5887		200	84.804	32.2688			200	66.36	49.9328
201	22.7151	68.4005			201	49.9892	51.5296		201	79.944	33.1344			201	64.097	49.3441
202	20.0054	68.1909			202	48.6747	51.0968		202	75.019	33.0484			202	63.599	48.1075
203	21.9758	65.7769			203	52.9113	50.2473		203	72.726	32.5215			203	65.452	45.7097
204	20.5054	65.5968			204	54.8145	50.1855		204	69.777	33.0296			204	67.817	41.9651
205	19.086	64.0215			205	55.1263	50.0134		205	66.93	33.8952			205	69.462	36.9624
206	20.7124	62.3226			206	55.8145	49.0941		206	63.554	34.8548			206	70.081	33.1962
207	20.4194	62.9704			207	54.7258	47.7554		207	58.774	35.9355			207	69.341	29.086
208	19.2957	64.2312			208	52.4194	46.8763		208	56.605	35.7339			208	68.879	25.1048
209	22.2527	62.3064			209	52.9247	45.4489		209	53.793	35.6586			209	67.683	22.6667
210	22.4543	59.5349			210	54.0511	41.707		210	53.712	36.1344			210	65.758	21.4973
211	24.1909	58.6048			211	55.9274	40.8521		211	50.035	36.4892			211	62.909	21.4651
212	23.9839	55.7608			212	59.7957	39.3172		212	47.882	37.7177			212	61.398	22.8763
213	25.0941	53.2608			213	55.9785	37.4758		213	45.785	38.5161			213	60.763	25.2339
214	25.8656	53.7151			214	52.6774	36.7715		214	42.938	39.8253			214	56.82	27.3763
215	24.9866	51.8118			215	49.6613	35.2151		215	39.796	41.0054			215	54.565	30.4892
216	24.4543	50.6989			216	46.2634	33.3548		216	36.519	41.1129			216	51.172	31.922
217	26.0215	51.2715			217	44.1371	31.7258		217	33.185	40.8333			217	48.177	35.3011
218	26.9247	48.2231			218	44.2661	29.1344		218	30.379	41.1263			218	48.731	36.422
219	27.8952	49.4489			219	44.8548	28.4892		219	25.774	44.2446			219	44.522	36.5296
220	25.0242	49.6344			220	42.9677	27.9866		220	29.169	43.8038			220	39.183	36.1828
221	24.371	51.8629			221	41.3414	25.5376		221	27.207	44.828			221	36.89	35.1263
222	24.5591	52.9274			222	40.4543	23.7419		222	26.07	45.9919			222	35.892	33.9409
223	26.1263	54.7661			223	41.2124	23.0511		223	24.522	47.5591			223	34.831	34.6586
224	29.3333	57.0134			224	39.4866	22.4462		224	23.548	48.0108			224	34.293	36.371
225	31.5645	59.4704			225	37.8333	21.8656		225	23.952	48.7231			225	39.355	38.7554
226	32.1237	62.7527			226	39.9032	21.7715		226	24.148	50.8118			226	42.543	41.6855
227	35.7608	65.7151			227	38.9436	22.1102		227	23.597	50.6882			227	47.497	44.2231
228	36.6371	67.9677			228	35.0591	23.4946		228	22.586	50.629			228	53.675	47.4167
229	37.1183	68.2419			229	36.7527	22.7258		229	22.774	50.6129			229	59.083	50.1183
230	38.0376	70.7688			230	37.5833	21.2473		230	19.747	51.3011			230	60.892	51.2554
231	40	72.6344			231	33.0753	20.4677		231	19.22	51.0618			231	58.704	51.457
232	41.7204	73.0134			232	32.0215	21.6747		232	19.796	50.8333			232	56.704	50.8226
233	41.8925	72.7823			233	31.0242	21.8952		233	19.355	49.6962			233	54.61	49.293
234	41.4086	73.3656			234	24.9839	20.4651		234	17.293	49.5457			234	51.54	47.7097
235	41.371	75.8038			235	21.1801	20.8306		235	16.462	50.207			235	48.282	46.879
236	41.7285	75.078			236	22.2231	19.6694		236	18.503	49.6909			236	45.949	43.3656
237	41.1667	72.9973			237	20.3925	23.1613		237	18.597	51.4005			237	41.981	39.2231
238	37.9032	73.4247			238	18.6344	22.2742		238	17.664	52.0027			238	36.454	35.0833
239	33.2957	74.1828			239	18.4624	23.0645		239	19.315	54.3844			239	32.409	30.0618
240	32.3172	74.121			240	18.5753	25.5806		240	20.371	55.2634			240	30.395	26.0941
241	32.3521	74.3495			241	19.2366	27.414		241	23.25	55.3737			241	28.71	22.586
242	31.7419	74.4247			242	19.8011	27.4543		242	23.694	56.1774			242	26.454	21.664
243	32.0564	73.8091			243	20.1747	26.5054		243	23.747	57.1263			243	26.718	22.5108
244	31.8091	75.2366			244	20.793	26.2876		244	25.14	57.1559			244	27.484	22.871
245	29.371	79.2124			245	17.1962	28.7392		245	25.847	56.4866			245	26.97	23.0323
246	28.6371	78.0699			246	16.0403	26.422		246	26.204	56.0699			246	25.664	22.207
247	31	77.4462			247	15.3468	23.836		247	29.997	56.8253			247	24.513	20.578
248	31.2419	76.2715			248	13.3038	22.7608		248	32.809	54.7742			248	23.661	19.5188
249	30	74.8925			249	11.2204	21.1479		249	35.548	53.0296			249	23.215	18.9355
250	29.422	74.0564			250	10.5215	19.8226		250	34.93	51.8199			250	22.664	19.2769
251	29.5027	74.2419			251	10.4946	20.1774		251	37.642	52.1855			251	24.116	18.7876
252	28.6505	73.957			252	9.0672	19.6505		252	39.062	52.6371			252	26.788	18.2554
253	26.9355	69.3091			253	9.1075	17.9919		253	39.317	53.078			253	27.274	17.8683
254	24.3521	69.3737			254	10.2823	18.8333		254	39.312	53.6828			254	29.446	16.9785
255	22.2688	68.8495			255	7.8495	18.6452		255	37.863	54.078			255	33.935	15.6344
256	20.9812	68.2312			256	8.3737	18.328		256	39.403	55.1774			256	38.54	13.1505
257	18.8602	67.1586			257	8.2151	18.7876		257	37.812	55.0054			257	41.723	8.1962
258	17.6183	65.0672			258	7.8172	17.9086		258	37.586	54.6156			258	42.801	4.2043
259	16.4516	62.9624			259	7.5403	17.121		259	38.306	55.6559			259	44.997	2.4086
260	13.5618	62.2258			260	6.9731	19.0484		260	36.169	56.9301			260	46.863	1.4247
261	15.6371	62.828			261	7.3065	19.2177		261	35.32	57.4839			261	48.742	0.8333
262	15.7285	61.9113			262	7	18.3602		262	35.339	58.078			262	51.401	0.4839
263	15.8011	60.6344			263	5.3952	18.4409		263	35.304	58.4086			263	55.212	0.4409
264	16.2742	59.9758			264	5.0349	18.8199		264	35.398	58.1962			264	57.594	0.4892
265	17.6801	59.7527			265	3.9032	17.9758		265	35.242	58.7419			265	57.263	0.4462
266	18.3602	58.207			266	4.2231	16.5		266	37.651	60.5753			266	58.694	0.3925
267	18.7849	56.5887			267	5.4677	15.6909		267	35.379	59.9462			267	58.613	0.3925
268	19.8548	55.6479			268	5.1694	15.8683		268	38.68	59.7177			268	58.5	0.5484
269	19.9274	52.7258			269	4.3844	16.5753		269	36.839	61.1532			269	58.008	0.7177
270	19.3387	50.621			270	7.3387	18.0565		270	36.478	60.1855			270	61.847	1.0753
271	21.0161	48.2742			271	5.6855	18.871		271	39.148	60.2177			271	63.793	1.3172
272	21.5242	48.1129			272	6.5753	18.9839		272	40.094	60.8575			272	64.328	1.6478
273	22.2849	48.0995			273	6.4194	21.8817		273	39.629	60.5511			273	64.911	2.0699
274	23.5618	48.6371			274	6.2204	22.5403		274	41.68	60.5349			274	63.941	2.2903
275	23.2151	47.2581			275	6.293	23.8306		275	42.175	61.3979			275	63.793	2.7016
276	21.7366	44.8199			276	6.7608	26.6532		276	39.567	58.6398			276	62.492	2.6532
277	22.328	44.9194			277	8.2661	26.6989		277	41.253	58.9866			277	58.522	2.8414
278	23.3575	43.3038			278	9.4919	26.9624		278	40.527	56.1021			278	56.734	3.043
279	19.2661	43.25			279	10.5	21.9651		279	40.325	53.6129			279	55.75	3.1183
280	21.6828	43.4462			280	13.8038	23.0349		280	40.495	51.129			280	58.099	3.543
281	19.6694	44.2957			281	13.4462	22.7151		281	38.61	51.121			281	59.048	4.293
282	17.3468	43.6667			282	12.6398	21.5349		282	36.782	51.8145			282	55.433	4.8145
283	17.75	43.7258			283	13.4301	20.8871		283	37.099	50.1962			283	54.538	5.0457
284	18.4543	43.0618			284	15.1747	21.6021		284	35.841	48.4086			284	55.25	5.6505
285	16.8548	40.9167			285	16.621	22.9624		285	31.586	49.3495			285	54.398	6.0457
286	14.8441	41.5591			286	16.1667	22.5914		286	31.594	46.4086			286	54.288	6.9355
287	13.1452	41.3844			287	13.2016	22.672		287	27.575	45.9785			287	51.68	7.2446
288	10.922	41.664			288	16.9113	22.1317		288	27.156	45.8306			288	49.624	8.2876
289	12.9435	41.422			289	17.7043	23.1048		289	25.478	45.7312			289	46.126	9.5968
290	13.0484	41.0941			290	15.3387	22.0054		290	24.272	45.7258			290	40.737	10.5538
291	13.6398	42.6909			291	16.2258	24.8656		291	24.121	44.0726			291	37.223	11.922
292	15.1505	45.1452			292	17.0403	28.0618		292	22.156	42.3952			292	36.89	14.4758
293	15.9919	47.0376			293	15.2849	29.2984		293	18.987	42.4704			293	37.333	17.6075
294	16.0672	49.0108			294	17.4516	31.8441		294	20.285	41.1694			294	36.656	21.2957
295	19.4919	51.7312			295	18.6747	33.3172		295	19.651	42.543			295	36.358	22.4758
296	19.2231	52.1505			296	14.7124	37.4194		296	20.97	41.0403			296	32.903	24.3817
297	17.0161	53.5161			297	14.9597	40.1317		297	21.083	41.3333			297	30.755	26.9301
298	16.5188	53.5591			298	16.1263	43.5941		298	21.21	41.8118			298	30.102	28.8091
299	15.7124	54.9274			299	15.8199	46.7151		299	19.387	40.4839			299	28.739	29.7984
300	13.5833	57.3306			300	15.4005	50.8387		300	19.53	39.1774			300	27.527	30.25
301	11.4543	57.7688			301	17.0672	54.6667		301	19.398	37.8656			301	28.067	29.0403
302	10.8602	56.7339			302	19.2151	55.9919		302	17.664	36.3387			302	24.825	27.8118
303	11.9435	59.8737			303	16.7446	57.0564		303	19.11	35.922			303	24.132	26.0941
304	12.1828	62.5995			304	17.6694	56.6048		304	19.102	34.4946			304	25.099	24.2446
305	13.3629	62.4194			305	17.9892	56.8199		305	21.03	34.414			305	23.852	23.2392
306	15.0914	64.7312			306	17.578	56.3226		306	21.54	32.1075			306	21.901	22.3091
307	15.8091	64.3199			307	16.5108	55.422		307	22.427	30.293			307	21.484	20.5296
308	15.5672	64.7796			308	15.8038	55.7527		308	21.957	28.8065			308	21.145	18.3602
309	14.5323	65.043			309	15.3118	56.1398		309	19.987	27.9597			309	18.772	16.9516
310	13.9167	63.6344			310	14.8522	57.7715		310	20.263	26.8038			310	18.433	15.629
311	14.2957	63.0296			311	15.7366	63.6613		311	20.546	25.5538			311	17.648	15.0833
312	12.7446	61.172			312	17.0403	68.1425		312	17.871	25.0726			312	17.882	14.3737
313	14.3629	61.5645			313	19.4919	76.1344		313	18.812	24.2661			313	17.492	13.2446
314	14.3817	60.0914			314	24.1935	79.6075		314	17.618	23.172			314	14.581	12.6452
315	13.2151	59.371			315	26.2339	82.086		315	14.39	23.2285			315	12.5	12.2285
316	13.3091	59.0376			316	28.8011	84.2984		316	16.261	23.2124			316	12.551	11.7608
317	13.9032	57.4597			317	32.078	83.7043		317	14.992	22.6021			317	12.503	11.5699
318	14.1129	54.5941			318	33.8468	82.1425		318	14.07	22.5296			318	13.035	11.0134
319	13.7715	52.4839			319	33.3495	81.7204		319	14.258	22.8226			319	13.403	10.3253
320	14.0941	52.3602			320	31.2097	75.7419		320	14.22	24.0242			320	13.766	10.3145
321	14.379	50.2769			321	26.5672	74.4973		321	14.218	26.3387			321	14.202	9.8495
322	14.4032	48.0484			322	25.7204	67.9946		322	14.884	28.4866			322	15.016	8.4355
323	15.75	44.7581			323	21.1102	65.207		323	14.04	30.2473			323	16.543	6.4462
324	19.3521	41.586			324	19.7097	61.8871		324	14.645	31.5565			324	18.239	5.0511
325	19.4704	40.6613			325	17.8844	57.922		325	15.051	32.3979			325	19.409	4.6129
326	21.0726	38.7285			326	16.6479	54.8038		326	14.188	33.078			326	21.086	4.5968
327	26.8979	33.3038			327	16.5484	51.5215		327	14.702	34.8629			327	26.702	5.4167
328	28.9274	28.2419			328	12.6398	44.336		328	14.801	34.8118			328	32.667	5.5941
329	30.3038	26.4785			329	9.3414	34.8333		329	14.444	34.3602			329	35.395	6.086
330	36.0806	24.7796			330	9.4274	27.4758		330	14.567	35.422			330	38.93	5.7339
331	38.2608	27.5484			331	10.3575	20.078		331	15	36.8521			331	44.844	6.9247
332	39.0538	25.3575			332	10.9301	14.6505		332	15.137	37.0618			332	49.344	8.1425
333	39.7151	25.4973			333	11.8441	12.629		333	16.277	39.4274			333	52.554	9.0618
334	42.0349	26.0161			334	12.9677	10.8495		334	17.245	41.9812			334	57.183	10.3844
335	43.8952	25.1882			335	13.1667	8.1613		335	14.992	44.3817			335	61.817	10.7554
336	41.4597	24.9892			336	11.8871	6.5349		336	15.051	46.828			336	65.984	11.7957
337	40.5296	23.8495			337	12.6559	5.6774		337	15.718	50.1667			337	68.261	12.6398
338	40.0538	25.414			338	11.4355	4.7742		338	14.809	53.5672			338	71.288	13.9624
339	37.7903	26.621			339	8.1156	3.1747		339	14.027	56.371			339	74.651	13.7366
340	37.9274	26.2258			340	9.3172	3.0054		340	14.441	58.871			340	76.659	14.3011
341	39.2204	25.9839			341	9.371	2.7527		341	13.882	61.707			341	77.048	15.3629
342	41.75	26.4543			342	9.0672	2.4489		342	12.71	65.3387			342	79.277	15.3387
343	43.8952	26.914			343	10.3522	1.8199		343	14.312	67.5995			343	84.71	14.4651
344	43.672	26.922			344	12.664	1.1102		344	13.57	68.7715			344	84.435	14.3737
345	42.3844	27.0618			345	13.6559	1.8306		345	12.433	71.4086			345	87.726	13.9435
346	46.8414	29.8495			346	13.4194	1.0323		346	13.401	72.8414			346	89.414	13.9758
347	50.1129	30.6452			347	15.6452	2.2823		347	13.446	74.9973			347	89.745	15.1237
348	52.0806	31.4839			348	17.9435	1.6882		348	12.669	77.3199			348	90.887	15.6344
349	54.7419	36.3871			349	18.6398	1.4059		349	12.833	79.043			349	95.513	15.5833
350	59.0376	41.5564			350	16.4946	0.7285		350	13.53	80.328			350	102.153	15.2258
351	61.5	43.6936			351	14.1048	0.2097		351	13.331	80.7124			351	107.823	14.9543
352	60.2392	43.7097			352	13.1828	0.1237		352	12.973	81.957			352	111.798	15.2097
353	58.1989	45.2984			353	12.422	0.0887		353	12.159	79.4247			353	113.438	15.0591
354	56.2742	49.9355			354	9.5403	0.0753		354	12.226	78.1989			354	114.968	14.8522
355	61.9489	50.3629			355	7.2957	0.1935		355	12.879	75.4355			355	109.288	15.1156
356	63.2419	50.4059			356	5.5161	0.1747		356	13.024	73.5833			356	109.917	14.5376
357	62.3064	53.9382			357	3.6102	0.1478		357	12.86	72.836			357	108.855	14.3817
358	64.7769	54.6962			358	3.5161	0.3253		358	11.911	70.8925			358	105.664	14.6048
359	65.7177	53.5242			359	3.1747	0.4597		359	11.253	67.6452			359	100.247	14.0296
360	65.2876	53.0726			360	3.1129	0.6855		360	12.444	65.0645			360	91.374	12.586
361	66.0618	53.4516			361	3.9892	1.3065		361	11.855	62.0323			361	86.065	12.0403
362	63.1075	53.9274			362	3.2876	2.0242		362	11.866	58.9005			362	82.288	11.9731
363	62.3952	57.0054			363	3.5914	2.7742		363	12.532	57.9946			363	77.833	10.1478
364	63.9032	55.5296			364	3.9758	4.9597		364	12.5	56.0995			364	72.935	10.6909
365	61.1828	55.8737			365	4.1909	7.0914		365	13.503	55.672			365	70.336	10.5242
366	60.7097	57.6962			366	4.0968	7.9624		366	15.296	54.6532			366	67.298	9.7124
367	61.2204	57.1156			367	5.9651	8.4247		367	15.995	54.4677			367	62.715	8.8495
368	59.5806	58.3548			368	7.4274	10.2876		368	16.871	53.4274			368	59.852	8.3898
369	57.6344	61.9274			369	7.5	12.7392		369	19.231	50.3952			369	59.489	8.4704
370	59.8172	62.3306			370	9.1263	13.5376		370	20.444	50.1747			370	54.656	7.7554
371	63.1936	63.9624			371	11.1022	14.4167		371	21.645	49.9651

## Sheet: 8d
Supplementary Fig. 8d Dual immunofluorescence staining showing FGFR1 (green) co-expression with α-SMA (red) or CD31 (red) in renal tissues from human renal tissues.
Healthy donor					DKD patient				Healthy donor					DKD patient
Gray Value					Gray Value				Gray Value					Gray Value
	α-SMA	FGFR1				α-SMA	FGFR1			CD31	FGFR1				CD31	FGFR1
0	9.1909	4.6371			0	0.0887	12.672		0	13.6828	24.5269			0	6.3468	26.9516
1	9.1075	5.371			1	0.0806	12.4892		1	13.0887	26.0565			1	7.2446	26.2581
2	8.7419	6.2715			2	0.0538	12.2527		2	13.2742	27.0833			2	8.7608	25.2473
3	7.9516	6.9167			3	0.0027	12		3	15.2446	27.8548			3	11.836	24.1479
4	7.5699	8.8925			4	0.0296	14.1828		4	14.6048	28.9301			4	11.7876	25.6935
5	6.7823	11.2419			5	0.0349	17.0511		5	13.4812	30.0618			5	10.9624	27.379
6	5.5296	13.4328			6	0.0027	19.9839		6	12.457	30.8226			6	10.6747	27.957
7	4.4355	14.4758			7	0.0161	24.0376		7	10.1237	28.4812			7	10.2957	29.3172
8	3.6855	14.0565			8	0.0511	28.1129		8	10.5188	25.3575			8	8.7312	30.8763
9	3.2823	12.7151			9	0.0995	32.1317		9	12.8548	22.6425			9	5.5887	32.1317
10	2.7823	12.4328			10	0.0591	36.871		10	9.664	22.3602			10	5.2151	31.7849
11	2.8898	12.5323			11	0.1452	41.9704		11	8.4194	22.2312			11	5.2876	31.5188
12	3.3038	13.043			12	0.3091	47.1774		12	8.7661	22.2446			12	5.4892	32.4032
13	3.0242	13.9758			13	0.4409	51.7419		13	8.3226	22.7849			13	8.9435	32.2231
14	3.25	15.379			14	0.6667	54.7688		14	8.2097	23.1613			14	13.0753	31.5349
15	3.9194	16.9005			15	0.8468	56.0887		15	8.1048	23.7392			15	17.5108	30.9462
16	4.7715	18.4005			16	0.7581	55.3226		16	7.7876	25.0618			16	20.2097	31.1048
17	4.4624	19.164			17	0.9409	56.3414		17	8.4301	25.7177			17	22.0753	32.2016
18	3.8387	19.7392			18	1.2204	56.6263		18	9.1909	26.0323			18	23.7231	33.7204
19	3.3333	20.1801			19	1.6183	54.4543		19	9.6989	26.0323			19	25.9194	32.0564
20	3.0081	18.6048			20	1.8414	53.078		20	12.1371	25.172			20	27.371	30.3575
21	2.9812	16.543			21	1.9919	51.879		21	12.5027	24.0699			21	27.8925	29.5941
22	3.2581	14.9328			22	2.0753	50.957		22	10.2016	23.1505			22	32.1936	27.6559
23	3.1989	14.207			23	2.2043	51.9436		23	10.9919	22.0645			23	33.7258	25.2823
24	3.4113	15.2097			24	2.1425	52.3575		24	12.4597	20.672			24	31.4274	21.9946
25	4.0296	17.4409			25	2.0188	52.2554		25	14.6317	19.1102			25	33.3387	17.707
26	5.4301	18.7258			26	2.164	53.9113		26	19.0672	18.4704			26	36.4194	13.7715
27	6.4005	20.3629			27	2.2957	52.7231		27	21.0027	17.5833			27	39.5726	10.5215
28	6.8091	21.9086			28	2.293	50.2527		28	20.9758	17.2016			28	36.086	7.9731
29	6.836	22.2177			29	2	50.3199		29	20.4409	18.5296			29	35.2957	6.1237
30	6.5	21.8952			30	1.7796	49.078		30	21.6828	18.75			30	37.3629	4.8952
31	6.1962	20.6962			31	1.6237	47.5215		31	22.4704	18.2204			31	34.293	3.3199
32	6.1909	18.1505			32	1.4946	46.8172		32	20.9462	17.4677			32	34.0215	2.6102
33	5.7043	16.6559			33	1.4516	45.7688		33	21.0887	18.8817			33	36.9113	2.6263
34	5.1667	15.7849			34	1.4005	44.9651		34	22.0618	21.2769			34	38.6371	2.0914
35	4.8575	15.3038			35	1.4194	44.4946		35	23.4839	23.7608			35	38.5323	1.414
36	4.6989	14.6667			36	1.5806	41.5833		36	22.6129	24.3011			36	36.7796	0.6559
37	4.6371	13.379			37	1.7527	40.1962		37	21.7984	23.8333			37	35.4005	0.207
38	4.6774	11.3602			38	1.871	41.0081		38	22.078	22.6048			38	33.9758	0.0726
39	5.2715	9.1613			39	1.9167	39.5323		39	22.9758	20.5215			39	32.4409	0.1048
40	6.0941	7.3145			40	2.1183	39.1371		40	24.8253	18.9704			40	29.2151	0.1156
41	6.7796	5.9973			41	2.4839	39.9032		41	26.4946	18.4328			41	27.7661	0.1048
42	6.2473	5.5323			42	2.6237	40.3441		42	24.8387	19.3065			42	27.2419	0.0833
43	5.8656	5.2124			43	3.0188	41.6855		43	23.0833	19.5968			43	23.8952	0.1048
44	5.7608	4.9435			44	3.5296	43.4731		44	22.0376	19.4059			44	22.3145	0.0914
45	5.7742	4.7715			45	3.8844	44.6263		45	22.1855	19.0806			45	21.9516	0.1317
46	5.586	4.25			46	4.2661	45.672		46	22.2097	18.0027			46	20.5968	0.6371
47	5.3172	4.0995			47	4.4247	47.1613		47	22.914	16.7581			47	17.0242	1.629
48	5.1129	4.8898			48	4.2473	49.7204		48	25.4543	15.6344			48	12.8898	2.922
49	5.1505	4.9516			49	3.9731	49.9919		49	25.6183	14.0914			49	12.2661	3.8038
50	5.2339	4.7231			50	3.8683	49.4113		50	27.3737	12.5968			50	14.9812	5.5699
51	5.0511	4.3871			51	4.0914	48.5188		51	32.5323	11.3091			51	17.5376	7.586
52	4.5349	3.7366			52	3.6129	45.2688		52	32.0538	10.0645			52	12.9839	8.578
53	3.7177	3.2392			53	3.5403	41.9731		53	32.4274	8.6048			53	12.2366	9.3495
54	2.7796	3.043			54	3.9758	39.5323		54	34.4812	7.0591			54	12.9059	10.2876
55	2.6237	2.9409			55	3.4113	37.6667		55	32.8011	6.0538			55	12.2151	12.3495
56	2.4543	3.1694			56	3.4489	36.5269		56	30.5591	5.4946			56	13.0887	13.5457
57	2.4624	3.4651			57	3.8737	35.6882		57	28.6479	5.6317			57	13.8817	13.8763
58	3.5699	3.1102			58	3.6855	34.4677		58	28.0995	7.1989			58	14.1022	13.4032
59	4.2661	2.7849			59	3.2231	34.4651		59	26.379	8.0968			59	12.6935	13.6398
60	4.7823	2.4005			60	2.8065	34.9704		60	24.9355	8.4194			60	11.4731	13.8737
61	5.5726	1.8602			61	2.7177	34.7016		61	26.336	8.8199			61	12.8199	13.1317
62	5.6398	2.0269			62	2.5054	35.8387		62	25.4919	10.1425			62	13.7043	12.3952
63	6.2661	2.7581			63	2.3145	37.4436		63	23.8602	11.9704			63	14.5161	12.043
64	8.828	4.0242			64	2.3978	38.4677		64	23.7527	13.9651			64	15.5726	12.4086
65	10.8468	6.1801			65	2.8871	39.3011		65	22.4489	16.3629			65	15.2984	12.6801
66	12.4355	8.5699			66	3.3038	40.7258		66	20.3898	17.6344			66	14.6102	13.1586
67	13.3952	10.6882			67	3.5	43.0027		67	18.543	17.3038			67	14.3441	14.1156
68	13.3414	12.5349			68	3.8414	43.7231		68	19.5349	17.4247			68	14.836	14.7796
69	12.4973	12.8011			69	3.9113	44.4328		69	21.1613	17.4409			69	13.922	15.6667
70	11.0645	11.7258			70	3.6855	45.3683		70	22.9435	17.2769			70	10.1156	16.9651
71	9.2446	11.4543			71	3.5296	45.6425		71	24.3038	16.4919			71	8.5134	17.3038
72	8.4409	11.6667			72	3.629	42.8979		72	24.9382	15.5995			72	7.672	17.5833
73	8.8065	12.1989			73	3.8038	37.8871		73	24.7258	15.2204			73	7.2876	18.1452
74	10.1317	13.2043			74	3.2769	33.1532		74	24.2312	16.164			74	6.6102	18.0215
75	10.9086	13.7742			75	3.0349	30.5645		75	23.793	16.0188			75	6.0296	18.25
76	10.9489	14.0269			76	2.7608	28.9328		76	23.7473	15.4624			76	6.0941	19.1102
77	9.9462	14.3118			77	2.1317	26.3952		77	24.914	16.2097			77	7.2661	19.1962
78	8.672	13.5511			78	1.9409	24.4651		78	24.6505	16.8065			78	7.7957	19.1989
79	7.1694	11.8763			79	1.7688	22.9866		79	23.6855	16.707			79	7.6398	19.3575
80	5.3952	9.4677			80	1.2151	21.8065		80	22.6129	15.6371			80	11.3495	20.1747
81	3.9597	8.3871			81	1.0296	21.4167		81	23.3387	15.3602			81	13.578	20.5054
82	3.1075	8.0914			82	0.7984	20.621		82	25.1532	16.4194			82	12.5376	20.1102
83	2.879	8.5134			83	0.3575	18.9704		83	27.7366	19.2769			83	12.5941	21.2204
84	3.0726	9.3253			84	0.2446	17.3898		84	27.1102	22.1694			84	13.3844	21.957
85	3.0054	11.0242			85	0.2527	15.5914		85	25.1129	23.5565			85	14.7177	21.9624
86	2.6263	13.1505			86	0.3199	13.8737		86	22.9785	23.6801			86	15.7957	21.1371
87	2.7715	13.5269			87	0.2258	13.9919		87	23.6882	24.5457			87	15.4731	21.0349
88	2.9274	13.0403			88	0.1882	13.9758		88	24.8091	25.4731			88	13.7661	21.629
89	2.8817	12.2554			89	0.1882	13.9274		89	25.8091	26.0887			89	12.5726	20.9435
90	2.7016	12.2688			90	0.1317	14.0726		90	26.836	25.3306			90	12.2339	19.0672
91	2.7285	12.328			91	0.0806	14.4328		91	26.1586	24.9677			91	12.414	16.5376
92	2.6935	11.9489			92	0.0484	14.1855		92	25.1479	24.6021			92	12.1102	16.2876
93	2.3898	10.5376			93	0.2016	12.4624		93	25.129	24.086			93	11.1425	15.7769
94	2.1156	9.8683			94	0.2124	10.6048		94	23.6855	22.3521			94	9.7258	14.8468
95	1.8817	9.0134			95	0.1586	8.2715		95	22.7043	21.0296			95	8.5215	15.1613
96	1.7769	7.4167			96	0.043	5.3817		96	23.3091	21.293			96	7.957	15.7715
97	1.5242	6.0941			97	0.1237	4.6532		97	22.336	20.8065			97	7.8038	16.6801
98	1.5054	5.4758			98	0.1452	4.6129		98	20.7903	20.1586			98	8.0403	18.5699
99	1.8629	5.9409			99	0.0296	4.5269		99	19.1102	19.4032			99	7.7312	19.8172
100	2.2527	7.2366			100	0.0699	4.3898		100	17.6398	16.9409			100	6.7608	20.4839
101	2.5995	8.6532			101	0.1048	4.7876		101	16.1237	14.6935			101	4.922	21.5538
102	2.7016	10.4301			102	0.1425	5.7258		102	15.0054	13.3011			102	4.4651	20.7527
103	1.9005	14.0914			103	0.2581	6.164		103	16.7231	13.0027			103	5.0323	18.8602
104	1.3737	17.4812			104	0.2124	7.0914		104	16.5941	13.1801			104	5.0538	18.9382
105	1.2177	20.3898			105	0.1022	8.379		105	15.1344	13.4032			105	4.7258	19.4086
106	1.1102	22.7419			106	0.2339	9.4839		106	13.4597	13.3656			106	3.7957	19.6237
107	1.0941	24.5833			107	0.422	11.0215		107	11.8441	12.0968			107	2.4731	19.086
108	1.207	25.9919			108	0.5484	12.5753		108	10.9839	10.8925			108	2.2124	18.7258
109	1.3522	26.6021			109	0.5134	13.6048		109	12.6022	11.1747			109	2.4382	18.6828
110	1.7769	25.7849			110	0.3468	13.8602		110	12.4409	11.7392			110	2.1774	20.0376
111	2.1022	24.4919			111	0.2392	14.0403		111	11.3091	12.328			111	1.5511	21.1667
112	2.1344	23.1532			112	0.336	14.6478		112	9.6129	13.2957			112	0.7527	21.4651
113	1.828	20.1694			113	0.4032	14.6586		113	11.0565	16.9301			113	1.5	20.7285
114	1.4167	18.0296			114	0.3226	13.7581		114	12.1102	20.3414			114	2.0403	21.121
115	1.0645	17.5941			115	0.0672	11.8575		115	12.0054	22.5134			115	2.4328	21.9597
116	1.0108	16.7823			116	0.1989	9.4489		116	12.3441	23.5242			116	3.2688	21.0833
117	0.9247	16.3952			117	0.2392	7.3226		117	12.1398	24.9919			117	2.9247	21.1613
118	0.7742	16.2446			118	0.1855	5.7124		118	11.5403	26.543			118	1.8333	21.7742
119	0.8226	15.1962			119	0.1909	4.4946		119	11.793	24.7608			119	0.9247	22.5591
120	0.8548	14.8172			120	0.2312	4.1774		120	12.6317	20.9677			120	0.9973	23.3548
121	0.9328	14.6156			121	0.2849	4.2097		121	12.9489	16.5349			121	1.1371	23.9086
122	0.8871	13.3925			122	0.2608	3.9543		122	9.5995	14.4651			122	0.6048	23.9812
123	0.9382	12.2661			123	0.3683	3.7231		123	10.8011	14.4194			123	1.0914	24.7446
124	0.9274	11.121			124	0.4812	3.6317		124	12.5323	15.0296			124	1.4516	24.3118
125	0.9113	9.6398			125	0.6478	3.7634		125	10.6425	16.0242			125	0.6425	20.8199
126	0.8118	8.4704			126	0.7823	3.8145		126	10.5349	18.4489			126	0.5296	18.5054
127	0.7608	7.6532			127	1.0887	4.0511		127	11.1048	21.7661			127	0.6694	16.871
128	0.8011	7.4543			128	1.7366	4.6478		128	12.2097	25.5269			128	1.3011	15.664
129	0.7984	8.1425			129	2.0511	5.2177		129	10.371	28.0027			129	1.5134	14.9355
130	0.7473	9.0753			130	2.4382	5.7097		130	10.6801	28.5726			130	1.7419	13.9839
131	0.6909	10.0833			131	3.0753	6.1452		131	14.6237	28.3091			131	2.629	12.5511
132	0.7231	12.2688			132	3.664	6.2876		132	20.8226	31.2661			132	1.4167	12.6694
133	0.7177	13.0887			133	4.6344	6.5672		133	25.9973	34.9892			133	0.2769	13.2177
134	0.7016	12.9301			134	5.7742	6.8602		134	29.3656	39.0645			134	0.4946	13.7527
135	0.7446	14.7177			135	6.1505	6.4973		135	30.8091	43.621			135	0.3468	14.0296
136	0.7661	14.8763			136	6.7258	5.9435		136	30.5806	46.5188			136	0.4892	14.3602
137	0.8441	14.3226			137	7.1694	5.5457		137	29.4489	47.75			137	1.6317	14.8522
138	0.7984	15.1774			138	6.8952	6.0941		138	28.2097	47.5995			138	1.3038	15.1505
139	0.7581	15.5941			139	8.0726	6.5403		139	24.9462	46.4462			139	0.9543	15.2527
140	0.8038	16.328			140	9.5134	7.2419		140	23.6989	43.4059			140	1.2339	15.1317
141	1.0457	17.9462			141	10.0161	8.5161		141	28.9946	38.0941			141	1.914	16.4677
142	1.4758	17.8306			142	11.0242	8.871		142	28.0995	32.9946			142	2.0941	17.422
143	1.7527	17.9785			143	11.8172	8.9274		143	26.4946	31.543			143	1.6559	17.1479
144	1.7634	19.4973			144	11.9086	8.9866		144	26.5887	35.879			144	1.9489	16.3226
145	1.6747	21.0027			145	10.7688	8.9462		145	26.8548	39.5161			145	2.0618	15.1425
146	1.7823	22.8414			146	9.9651	8.9919		146	25.9785	41.3468			146	1.8925	13.8226
147	2.0269	24.8521			147	9.8683	9.5188		147	23.8038	40.9892			147	2.2016	12.3602
148	2.0215	25.7285			148	9.1398	10.6102		148	25.3145	37.3414			148	2.3656	11.3118
149	2.3656	26.457			149	8.7554	12.0349		149	24.6156	31.3172			149	2.3737	10.5081
150	3.0672	26.9167			150	8.7124	13.4624		150	21.6586	24.2016			150	2.6183	8.9247
151	4.0376	26.1694			151	8.4194	14.414		151	20.2097	19.0995			151	2.828	8.2957
152	3.9167	27.2285			152	9.1344	14.9489		152	20.1613	14.9731			152	3.1962	9.0914
153	3.3978	29.7097			153	10.4194	15.0484		153	20.7715	11.8065			153	3.1237	10.8522
154	3.6129	32.6398			154	11.4032	14.6935		154	21.5995	10.3414			154	2.9005	12.4839
155	3.7177	38.0511			155	12.5753	14.0887		155	20.8979	9.4409			155	2.5618	13.8575
156	4.0538	44.0726			156	13.2285	13.7124		156	19.2661	8.5565			156	2.1505	15.9167
157	4.9624	48.9355			157	12.8038	14.1263		157	17.3091	7.621			157	2.2016	17.5269
158	6.8575	53.4005			158	14.0242	15.0323		158	16.586	6.6586			158	2.7903	18.7957
159	8.7715	56.3737			159	14.9032	15.6962		159	16.7285	5.9973			159	3.1909	18.8683
160	10.293	57.3521			160	14.5054	15.75		160	17.5376	5.9785			160	4.6882	19.5376
161	11.8737	57.4301			161	13.664	15.207		161	18.4382	6.1263			161	6.6667	20.7204
162	12.1559	55.3172			162	13.164	14.5403		162	18.7312	6.4005			162	5.4194	21.5699
163	10.957	51.0108			163	12.9651	13.9355		163	18.4543	6.707			163	5.6747	21.5161
164	9.4301	47.3199			164	11.8548	13.3253		164	18.6962	6.8387			164	6.6855	21.0672
165	8.2742	44.1774			165	11.6855	12.4785		165	18.2796	7.1801			165	7.5349	21.0511
166	7.8011	41.8817			166	12.3602	11.2769		166	17.8226	7.6452			166	7.2554	20.5887
167	8.0511	41.2312			167	12.7285	9.5941		167	20.0806	7.6694			167	6.0753	19.8495
168	8.2016	39.7554			168	11.9247	9.2608		168	22.5376	8.9516			168	5.1694	19.4624
169	8.1935	37.8387			169	10.7446	9.6317		169	24.8306	10.6398			169	5.2688	18.9973
170	7.7339	36.5027			170	10.3871	9.6532		170	26.5753	11.7419			170	5.5833	18.4704
171	7.6935	34.793			171	10.7527	10.6505		171	27.8441	12.5349			171	4.0833	18.1855
172	7.8817	33.379			172	11.2796	12.1237		172	29.3763	13.2366			172	4.5188	18.5027
173	7.9839	32.7661			173	11.4543	13.5511		173	31.336	13.9758			173	5.1075	19.1102
174	8.9704	32.6774			174	13.0538	14.1747		174	30.9651	14.3253			174	2.0914	19.3226
175	8.8306	32.9866			175	14.9812	14.6962		175	30.9731	15.0672			175	3.8817	19.3091
176	6.8441	33.629			176	16.6048	15.5323		176	32.5914	16.6747			176	6.5538	19.3145
177	5.5995	35.5564			177	17.7661	16.9086		177	34.8683	18.8871			177	3.7124	19.6828
178	4.9247	37.1425			178	19.5565	18.0484		178	35.836	19.2796			178	4.1935	19.1156
179	4.6317	38.0699			179	21.6505	18.4597		179	35.086	17.707			179	5.6183	17.8387
180	3.9301	38.6747			180	21.164	17.2661		180	33.0645	16.4516			180	5.1559	16.0995
181	3.5081	39.6048			181	20.672	16.1425		181	33.5108	16.0269			181	4.8763	13.9839
182	3.5968	40.5081			182	20.2285	15.1828		182	34.5887	17.1559			182	4.9113	12.1505
183	4.7688	40.6694			183	19.2473	13.8925		183	31.078	20.0376			183	6.5215	11.5753
184	4.6129	41.2957			184	17.293	13.0269		184	29.3925	22.6586			184	7.8387	10.3065
185	4.2016	41.8253			185	15.3871	12.2661		185	29.2097	25.836			185	8.672	9.4839
186	5.1425	41.4839			186	14.7258	11.1048		186	29.3065	30.8952			186	8.6317	10.6452
187	5.4785	41.6882			187	14.0403	10.5242		187	29.2258	36.6882			187	10.2715	10.586
188	5.5242	41.043			188	13.3495	9.8011		188	28.4919	41.3226			188	11.9785	10.164
189	5.5027	38.5753			189	12.7688	8.5349		189	26.9435	43.4892			189	13.7285	10.2177
190	5.3414	38.6962			190	12.2043	7.672		190	24.2823	46.0645			190	12.2823	9.6371
191	5.2285	37.7124			191	11.5484	6.922		191	23.2312	46.6936			191	10.2634	8.7796
192	5.0887	34.4704			192	10.7177	6.3118		192	24.6317	45.1479			192	9.7608	7.6344
193	3.4597	32.5188			193	10.0457	5.8763		193	23.3199	46.5511			193	8.3226	6.1478
194	2.3656	29.871			194	9.0645	5.9086		194	24.6344	47.2124			194	7.5403	4.9435
195	2.129	26.5995			195	7.8952	6.4167		195	28.1156	46.8306			195	8.328	4.4032
196	1.6962	24.5242			196	6.8898	7.1989		196	27.6694	46.6505			196	6.0941	2.8226
197	1.6263	21.4624			197	6.3306	8.1667		197	27.4489	44.371			197	4.3844	1.5215
198	1.6935	18.328			198	6.0699	9.5161		198	27.5645	41.4436			198	5.4731	1.0108
199	1.2151	17.2339			199	5.7634	11.7339		199	27.1317	40.8011			199	4.6559	1.4758
200	1.172	15.4435			200	5.2715	13.9032		200	27.0618	39.3817			200	3.8306	2.1801
201	1.1801	13.3199			201	4.9167	15.9597		201	26.8065	37.707			201	4.164	3.0108
202	1.0806	11.5215			202	5.2634	17.6909		202	25.9355	35.6183			202	3.9812	3.6183
203	1.1237	9.3118			203	4.8011	18.0027		203	26.0914	32.4436			203	3.6505	3.75
204	1.207	7.9731			204	4.6022	18.2661		204	26.2124	29.1774			204	3.578	3.1532
205	1.2204	8.293			205	5.2742	19.3145		205	25.8495	25.8038			205	4.2688	1.9839
206	1.0323	8.1452			206	5.5269	18.8737		206	26.5	20.0376			206	4.2742	0.8602
207	0.9677	8.2823			207	5.6559	18.3065		207	27.2124	15.4247			207	3.1425	0.1425
208	1.0941	8.9919			208	5.8522	18.1855		208	27.9462	13.1667			208	2.4032	0.3199
209	1.3817	10.707			209	6.7177	18.2285		209	27.9946	12.5027			209	1.8817	0.6075
210	1.6962	14.5645			210	7.3468	19.1452		210	27.078	11.9866			210	1.7742	1.0565
211	1.9704	19.707			211	7.7688	20.4946		211	25.3602	11.3763			211	1.5914	1.9516
212	2.2124	23.0753			212	8.2581	20.707		212	24.172	10.6344			212	1.6102	2.8495
213	2.5941	25.9731			213	8.7715	21.1075		213	24.6935	10.4677			213	2.0457	3.6801
214	2.9892	27.9355			214	9.4167	22.1048		214	25.9059	10.871			214	2.0618	3.9059
215	3.1156	28.0618			215	10.4516	24.4731		215	25.5806	11.371			215	1.9005	3.8091
216	3.3118	26.9651			216	10.6237	24.3495		216	23.8763	13.5403			216	1.9086	3.5161
217	3.7742	25.2742			217	10.2392	23.1774		217	22.3656	15.9032			217	2.2231	3.1398
218	4.7392	23.8387			218	9.8333	22.6452		218	23.0699	17.0323			218	3.1344	2.3898
219	4.5645	22.7339			219	9.0027	22.7124		219	21.3306	18.9194			219	4.5699	1.3387
220	4.3575	20.3548			220	8.2984	22.2742		220	19.707	20.7312			220	3.5242	0.5242
221	4.7231	15.8602			221	7.8952	20.629		221	20.5134	22.2688			221	3.0806	0.3871
222	4.7231	13.2312			222	7.2258	19.2419		222	20.2043	23.6129			222	3.1505	0.793
223	4.7742	11.0726			223	6.7339	18.1505		223	19.3172	24.9624			223	2.9973	1.5914
224	4.9919	9.0941			224	6.5134	17.2016		224	17.5645	26.3737			224	3.0538	2.5941
225	5.0914	7.8441			225	6.2097	15.7796		225	16.4919	27.0833			225	3.3602	3.2661
226	4.9355	6.8306			226	5.336	14.0538		226	14.9328	27.5323			226	5.7446	2.0618
227	4.9194	6.1317			227	4.0995	12.086		227	13.4247	28.2446			227	5.5941	1.4704
228	5.6694	6.6022			228	3.4435	10.2339		228	15.9597	30.9651			228	3.7608	1.5108
229	5.7124	6.9758			229	2.8253	8.7446		229	16.5349	34.1505			229	6.0591	2.7231
230	5.2903	7.5672			230	2.1694	7.6263		230	16.0591	36.9301			230	7.0376	3.8414
231	5.0376	9.2366			231	1.5699	6.7715		231	16.7177	38.9946			231	6.6828	4.7823
232	4.5134	11.0726			232	1.1022	5.4651		232	17.4731	40.414			232	5.1855	5.422
233	3.9892	13.0538			233	0.8172	4.0565		233	17.2231	41.4946			233	5.0134	6.164
234	3.793	15.2446			234	0.7903	2.9355		234	15.0296	42.7527			234	5.0296	6.6962
235	3.4301	16.3038			235	0.5806	2.25		235	14	42.422			235	4.4677	6.2984
236	3.3199	17.0484			236	0.3306	1.9435		236	12.4785	41.4597			236	3.3737	6.8253
237	3.7446	17.8038			237	0.0323	2.0699		237	10.1882	40.3387			237	2.2016	7.6962
238	4.6667	17.9731			238	0.0538	1.9086		238	11.6452	39.8979			238	2.6532	8.1425
239	6.2339	18.8441			239	0.0511	2.0941		239	12.0618	39.8656			239	2.5108	9.2527
240	8.1237	20.5538			240	0	2.7419		240	10.9435	40.6962			240	2.1559	10.6801
241	9.2473	21.6935			241	0	3.9032		241	10.543	44.0269			241	2.8441	12.0753
242	9.3548	23.2715			242	0	4.4113		242	11.1102	46.2419			242	2.4839	11.8602
243	8.7204	24.5672			243	0	4.328		243	11.7043	47.8118			243	1.7849	11.2473
244	8.371	23.3683			244	0.0054	4.5914		244	10.8172	52.25			244	1.9462	11.6425
245	8.3898	21.8468			245	0.0134	4.3333		245	10.2849	54.0941			245	2.5457	11.543
246	8.5511	20.5726			246	0.0161	3.7742		246	10.2151	54.2661			246	3.457	11.129
247	8.6048	19.9758			247	0.0027	3.3333		247	10.1505	53.043			247	5.828	10.3602
248	8.0296	20.5403			248	0.0349	2.4758		248	10.1855	47.3414			248	6.1183	10.6371
249	7.7984	21.414			249	0.0538	1.7177		249	9.8871	39.7823			249	5.5833	10.9785
250	8.7581	21.879			250	0.0134	1.4731		250	9.2177	33.3333			250	4.9839	10.5215
251	8.3145	22.9301			251	0.0215	1.2204		251	9.7876	28.1505			251	3.75	9.4866
252	7.8548	23.422			252	0.0215	1.0349		252	10.4624	24.3656			252	2.6344	7.8925
253	8.0403	22.9892			253	0	0.9624		253	10.6801	22.7016			253	2.6048	5.9086
254	7.2151	24.2204			254	0.043	0.9651		254	9.5645	20.7043			254	3.5672	3.6102
255	6.5296	24.9194			255	0.0565	0.9301		255	9.7957	18.4651			255	4.4247	2.1774
256	6.1694	24.8683			256	0.0349	0.8978		256	11.828	16.1156			256	4.793	2.1156
257	6.1667	25.8898			257	0.1075	1.1559		257	12.1828	14.6048			257	3.6156	3.4355
258	7.0753	25.8387			258	0.121	1.5269		258	13.1075	14.2849			258	2.5054	5.1505
259	8.7957	25.1909			259	0.0806	1.9543		259	14.7016	14.8145			259	2.4704	6.6398
260	10.8091	25.7339			260	0.0941	2.1559		260	17.8495	14.8763			260	4.0914	6.4624
261	12.2016	26.0887			261	0.1613	2.2527		261	23.4866	15.3199			261	4.9516	6.0726
262	13.6747	26.9731			262	0.2419	2.3817		262	29.7715	15.6022			262	4.078	6.2715
263	16.2204	29.5376			263	0.2769	2.7823		263	35.043	15.1478			263	3.4032	6.2903
264	18.2366	31.6237			264	0.2957	2.7527		264	37.6048	14.0269			264	2.707	6.2688
265	19.2984	34.1989			265	0.3387	2.5323		265	38.2258	12.8011			265	2.4866	6.2285
266	19.2231	38.2446			266	0.5027	2.3575		266	37.7231	11.836			266	3.0887	7.6478
267	20.9274	42.5027			267	0.8253	2.9516		267	36.5806	12.1586			267	3.0645	8.1102
268	21.6962	46.9812			268	1.2823	3.3065		268	35.2312	12.4274			268	2.2097	6.8387
269	20.293	51.4086			269	1.7823	3		269	33.543	11.9382			269	2.6989	5.2715
270	18.6613	53.8925			270	1.5403	2.621		270	33.7527	11.8925			270	2.8333	3.9516
271	18.0887	55.9194			271	1.1855	2.0591		271	32.7339	11.414			271	2.3253	3.1532
272	18.5215	57.5323			272	0.9328	1.4167		272	30.5484	10.3495			272	2.9785	1.9355
273	18.3038	57.8683			273	0.5672	1.3226		273	29.371	8.6962			273	2.9919	1.3414
274	17.2903	57.5941			274	0.5296	1.0081		274	28.7554	7.0161			274	2.2903	1.3898
275	15.3199	56.1479			275	0.6398	0.6317		275	28.3629	5.8145			275	2.5995	2.6774
276	11.457	51.8064			276	0.4892	0.7473		276	27.5618	5.9919			276	2.1559	4.8226
277	7.6505	45.6102			277	0.75	0.8952		277	27.9462	7.3575			277	0.9516	8.379
278	4.7742	38.7661			278	1.0914	1.0645		278	28.328	9.707			278	1.6478	14.6102
279	3.7124	32.5564			279	1.3575	1.2796		279	26.4113	12.9247			279	1.9543	18.7823
280	3.4677	28.6962			280	1.4274	1.3844		280	25.8979	16.1479			280	1.8038	21.0134
281	3.3387	25.9704			281	1.8199	1.4382		281	25.3468	19.4839			281	1.1801	22.1882
282	2.914	23.4866			282	2.9355	1.4597		282	23.3979	22.6371			282	1.0968	24.0941
283	2.7419	22.2473			283	3.3575	1.2957		283	23.7876	25.2554			283	1.4758	26.414
284	2.5618	21.8656			284	3.793	1.2473		284	23.4597	26.1452			284	3.5726	28.0941
285	2.3038	22.1344			285	4.5753	1.3414		285	21.4839	25.0081			285	4.4489	29.7823
286	2.086	22.8925			286	5.7258	1.0108		286	19.3414	23.1855			286	4.0672	31.2527
287	1.793	23.379			287	7.5323	1.0054		287	19.1263	22.7204			287	2.9355	32.078
288	1.5672	23.2285			288	9.6559	1.2984		288	20.9758	23.7769			288	2.7473	33.0457
289	1.5188	21.879			289	10.5188	1.1747		289	22.3495	25.4543			289	3.0726	34.1237
290	1.5591	20.1075			290	11.4032	1.2849		290	23.4435	26.3091			290	3.5296	35.9516
291	1.6559	18.1048			291	12.1882	1.422		291	23.9758	26.422			291	3.4597	37.1559
292	1.5833	15.5914			292	12.4194	1.1263		292	23.164	26.3226			292	2.957	38.336
293	1.75	13.4489			293	12.8522	1.3629		293	22.6532	26.2634			293	2.1425	39.3253
294	1.8199	12.1317			294	13.6048	1.9946		294	22.4167	26.5457			294	2.0349	40.2016
295	1.3306	12.3898			295	14.7903	2.8548		295	22.8118	27.7608			295	2.4355	40.9113
296	1.3011	11.4462			296	15.5618	3.3011		296	22.336	28.4435			296	3.0806	40.086
297	1.3172	10.1962			297	16.3145	3.7312		297	21.2823	28.7043			297	3.0565	38.9032
298	1.2446	9.0027			298	17.3172	4.3898		298	19.6667	28.9409			298	2.5941	36.5349
299	1.2285	6.4946			299	18.879	4.8253		299	18.8414	29.9194			299	2.5242	31.3817
300	1.2715	4.8145			300	19.9973	5.871		300	18.2608	31.1989			300	2.1667	27.2769
301	1.4516	4.4919			301	20.25	7.6505		301	17.8118	32.4301			301	1.6398	24.0806
302	1.8737	3.3575			302	19.9086	8.5618		302	17.9086	33.078			302	2.3172	23.2366
303	2.6048	2.5538			303	19.1183	9.1505		303	17.9731	33.6021			303	1.6586	21.4086
304	3.7715	2.172			304	18.1183	9.5699		304	17.8495	33.8118			304	0.8468	19.8602
305	5.5591	1.9731			305	17.3817	10.0323		305	17.2796	32.9167			305	2.0887	21.3683
306	6.121	2.0376			306	16.5941	10.2554		306	16.5188	31.414			306	1.9731	21.1048
307	6.0376	2.1828			307	16.0296	10.5726		307	15.7446	29.8172			307	1.2796	19.9382
308	6.7258	2.2446			308	16.2231	11.8522		308	16.6989	28.7849			308	1.2339	18.8817
309	6.4462	2.707			309	15.9247	11.9704		309	17.6909	28.8468			309	1.0565	19.422
310	5.707	3.2419			310	15.6962	11.5645		310	17.9194	29.5645			310	0.8522	20.5
311	5.1425	3.5242			311	16.2043	11.4785		311	16.4839	29.9812			311	1.1559	21.0242
312	4.7876	3.9866			312	17.1129	11.1667		312	16.7957	29.4651			312	1.4382	23.1694
313	4.3118	4.9113			313	18.4382	10.836		313	17.0995	28.5484			313	1.4167	26.2742
314	3.8011	6.4866			314	20.0672	10.6505		314	16.7124	27.422			314	0.922	30.25
315	3.207	7.5215			315	20.7016	11.0699		315	16.7285	26.4382			315	1.9892	32.7258
316	2.6909	7.6478			316	21.1021	11.2984		316	16.6801	25.7258			316	2.5565	35.336
317	2.3253	7.0108			317	21.6317	11.2043		317	16.6129	25.1667			317	1.086	38.9919
318	1.9677	6.8898			318	22.578	11.578		318	17.3844	23.1613			318	1.0296	39.3333
319	1.9086	7.207			319	23.5914	11.8306		319	18.4973	22.4704			319	1.2419	39.0108
320	2.078	7.8575			320	24.4328	11.9731		320	19.5215	23.0565			320	1.6075	38.8979
321	1.9866	8.0753			321	24.3387	12.3065		321	18.5914	24.121			321	1.6962	38.422
322	2.1398	8.2124			322	24.8656	12.4677		322	19.4758	24.7258			322	1.5753	37.9677
323	2.3602	7.9597			323	25.5887	12.2527		323	20.8979	24.6263			323	1.457	37.4812
324	2.5968	6.7231			324	25.793	11.5108		324	20.8952	23.8495			324	1.6478	35.8898
325	2.8952	5.1237			325	24.7903	11.25		325	20.5806	22.7204			325	1.4839	34.2446
326	3.0618	3.6801			326	23.3226	10.5269		326	20.9758	21.2957			326	0.8468	32.8683
327	2.8387	2.6801			327	21.8844	8.3602		327	23.6317	19.7527			327	0.6505	31.5726
328	2.9005	1.9032			328	21.2473	6.7097		328	24.6613	19.1479			328	0.7124	30.0806
329	2.8548	1.5			329	21.5403	5.2688		329	24.9489	18.578			329	1.2446	27.9247
330	2.4597	1.5565			330	22.6962	3.8925		330	24.6452	17.7984			330	0.8145	28.6102
331	1.9059	1.3172			331	22.2473	2.7661		331	22.0376	16.6559			331	0.7688	30.7957
332	1.5538	1.2876			332	22.3011	2.0726		332	19.8038	15.4462			332	1.4435	33.7258
333	1.4919	1.5672			333	22.9247	1.7849		333	18.6801	14.2285			333	1.6371	33.3253
334	1.4462	2.2124			334	21.2231	1.3737		334	15.8602	12.9328			334	1.9946	32.8844
335	1.5645	2.8011			335	19.8011	1.078		335	15.8306	12.6478			335	2.7473	33.1586
336	1.7984	3.1505			336	18.957	0.9516		336	17.5672	13.1075			336	2.7231	31.4892
337	1.9543	3.1075			337	18.4597	1.0806		337	15.1828	12.6828			337	2.6183	30.4032
338	1.8011	3.1156			338	17.7285	0.8145		338	14.6909	12.5995			338	2.5054	29.9704
339	1.5941	3.1801			339	16.871	0.5081		339	14.5484	12.6263			339	2.0914	28.1774
340	1.8387	3.1505			340	16.0511	0.8656		340	11.8172	12.3468			340	1.7419	26.1828
341	2.4328	3.1022			341	15.164	0.9328		341	12.922	11.328			341	1.2661	24.0672
342	3.422	3.0672			342	14.1962	0.7849		342	14.5242	9.7419			342	2.3952	22.5054
343	4.5968	2.9919			343	13.2634	0.4704		343	13.8737	7.7742			343	2.3118	21.0134
344	4.7016	2.957			344	13.8737	0.3925		344	14.2984	5.9839			344	1.1586	19.7446
345	4.828	2.9731			345	14.9516	0.2984		345	15.4543	4.5134			345	1.6344	20.3172
346	5.3898	3.0833			346	15.7204	0.0941		346	16.5188	3.4543			346	2.0699	20.5027
347	4.9194	2.8333			347	15.7634	0.1613		347	13.6075	3.2715			347	2.2339	19.8011
348	4.5296	2.6156			348	15.379	0.1962		348	12.4731	2.7876			348	2.2151	17.3226
349	4.328	2.6129			349	14.5591	0.1774		349	13.5376	1.879			349	2.5027	15.0269
350	3.6667	3.3387			350	12.4005	0.1237		350	11.6317	1.5941			350	3.0591	12.9032
351	3.6667	3.8575			351	11.3065	0.0806		351	10.0645	1.1344			351	3.6102	9.7366
352	3.9059	4.1048			352	10.8226	0.1048		352	8.8602	0.6828			352	3.7258	7.3952
353	2.9624	4.2419			353	9.2903	0.3898		353	9.1317	1.0726			353	3.2446	5.8898
354	3.0269	4.7608			354	8.4032	0.6344		354	10.0349	1.0753			354	2.1317	5.5753
355	3.3495	5.5108			355	8.0242	1.0108		355	10.6022	0.8065			355	2.707	4.8253
356	2.871	6.2312			356	7.664	1.75		356	9.0188	0.4946			356	3.793	4.0806
357	2.7634	6.5349			357	7.7392	2.1398		357	9.1102	0.7742			357	3.6559	4.7796
358	2.7769	7.0054			358	7.9435	2.7984		358	9.1774	1.1505			358	4.1505	5.2204
359	2.8145	8.0941			359	8.1532	4.207		359	8.3199	1.1747			359	4.6371	5.8522
360	3.043	7.8548			360	7.8925	5.0565		360	7.328	1.1747			360	3.629	7.578
361	2.9731	7.9059			361	7.8871	6.0188		361	7.0296	2.2043			361	4.4435	8.1935
362	2.5296	8.6425			362	8.4758	7.4247		362	7.9624	5.9624			362	5.2715	8.1317
363	2.8172	7.9328			363	8.6586	9.0323		363	8.0914	11.6909			363	3.0995	8.1156
364	2.707	7.3952			364	8.9301	10.7715		364	8.543	17.2419			364	3.121	6.8468
365	2.1801	7.1102			365	9.6452	12.8011		365	9.172	21.7903			365	3.8387	4.6398
366	2.2285	5.7312			366	12.0323	15.6156		366	8.8333	23.1667			366	4.4892	2.1855
367	2.3737	5.1694			367	14.5081	17.957		367	8.3575	22.4328			367	5.2661	1.2231
368	2.629	5.0511			368	16.8952	19.6962		368	8.4059	20.6774			368	5.7823	0.8495
369	3.5188	4.0349			369	19.4677	20.7312		369	11.3522	20.3683			369	5.6828	0.2285
370	4.0645	4.164			370	22	22.4516		370	11.2366	21.0995			370	4.9328	0.1586
371	4.3575	4.6962			371	23.7742	23.9194		371	9.7097	22.4005			371	3.7823	0.371
