# Supplementary material for: FGF4-FGFR1 signaling promotes podocyte survival and glomerular function to ameliorate diabetic kidney disease in male mice
Source: Nat Commun. 2025 Nov 25;16:10430. doi: 10.1038/s41467-025-65978-4 (PMC12647821; doi:10.1038/s41467-025-65978-4)
Supplement: Supplementary file 17 — Source data Supplementary Fig. 9 [file 41467_2025_65978_MOESM17_ESM.xlsx]

## Sheet: Summary
Source Files Supplementary Figure 9
Supplementary Fig. 9c	Body weight changes in the indicated mouse groups.
Supplementary Fig. 9d	TEM analysis and quantification of renal tissues from the indicated groups. Yellow arrows refer to basement membranes.
Supplementary Fig. 9e	Immunoblotting and quantification of the expression of CAT, NQO-1, Nrf-2, SOD-2, and c-Cas3 in isolated mouse glomeruli from the designated groups.

## Sheet: 9c
Supplementary Fig. 9c Body weight changes in the indicated mouse groups.
Body weight (g)
Time (day)	WT								STZ+WT								STZ+WT+rFGF4								STZ+Fgfr1-PKO								STZ+Fgfr1-PKO+rFGF4
0	25	18.1	22.9	23.4	21.4	22.5	21.8	24.1	26.8	19.3	22.4	21	22	22.5	27.8	25	25.6	21.8	25	25.9	21.1	25.7	29.4	26.4	24.6	24.9	23.2	20.9	23.8	21	22.9	19.9	28.2	26.7	22.7	24.5	23.8	27.9	26.9	30
10	25.1	19.2	22.8	23.2	21	22.1	19.5	23.9	27.6	19.6	24.5	21.5	24.1	22.9	26.7	24.3	26.5	26.4	25.8	27.5	24.2	27.1	31.1	26.7	26.4	24.8	24.7	22.9	27	22.6	25.4	23.2	29.3	27.8	23.3	25.3	26.2	29	28.2	31.6
16	25.5	19.5	23.1	23.8	20.8	22.6	20.7	24.5	28.8	20.1	20.1	19.3	19.8	23.1	28.6	23.7	23	22	25.6	24.6	20	24	32.1	26.4	24.6	24.6	22.8	20.7	22.9	20.6	22.8	20.1	30	28.7	27	24	25.5	29.5	28	33.5
26	26.3	19.9	23.5	23.9	21.3	21.5	20.9	21.5	28.4	19.4	23	19.2	23.5	20.1	23.5	25.1	29.7	25.8	26.6	29	25.3	28	32.2	27.3	26.4	26.8	24.8	22.3	28.3	23.3	25.9	24.4	29.5	28.4	24.4	27.7	26.2	30.6	28.1	33
30	26.5	20.1	23.6	24.3	20.9	21.6	21.7	22.8	28.5	18.1	24	17.9	24.5	21.5	24.5	24.6	28	26.5	30	29.5	24.5	27	28	25.5	23.5	22.5	22	20	24.5	21.5		20	29.7	28.4	25.6	28	25.4	28.9	27.6	33.3
38	26.7	20.2	24.3	24.8	20.4	21.7	22.3	23.5	28.7		22.9		24	21.6	28.2	23.1	21.8	21.1	26	23.4	19.8	26.2	29.2	22.2	21.1	21.1	21.1	17.8	25	22.8		20.1	29.8	28.1	25.9	27	26.7	27.3	24.9	31.2
46	27.6	20.6	24.4	25.6	21.5	22.1	19.8	22.7	28.1		24.4		23.7	21.7	24.7	25.4	28	26.5	27.4	27.1	25.7		32.4	24.7	29.3	23.8	27.1	23.9	29.7	25.2		23.66	29.1	29.9	25.5	25.6	27.2	29.8		34.1
52	27.7	20.5	24.7	23.5	21.4	21.3	22.5	24.3	29.6		23.6		23.7	20.4	24.1	22.6	28	27.5	28	27.4	23		31.7	22	26.1	24.9	26.1	21.8	25.5	20.7			29	26	24.3	29.3	24	28.8		33.6
60	27.9	21.1	25.5	24.6	20.8	20.5	22.4	22.5	29.2		25.1		24.7	22.4	26.1	23.8	27.1	27.2		27.4	24.9		32.5	27.6	23.6	23.1	22.5	19.2	24.4	20.7			29.7	26.5	25.8	29	26.3	31.1		33.4

## Sheet: 9d
Supplementary Fig.9d TEM analysis and quantification of renal tissues from the indicated groups. Yellow arrows refer to basement membranes.
Basement membrane thickness (μm)
	WT		Fgfr1-PKO
Normal	STZ	STZ+rFGF4	STZ	STZ+rFGF4
0.173	0.346	0.19	0.253	0.254
0.16	0.256	0.16	0.276	0.255
0.17	0.244	0.151	0.255	0.274
0.151	0.294	0.199	0.254	0.281
0.16	0.248	0.188	0.255	0.261
0.146	0.264	0.151	0.255	0.372
0.178	0.303	0.155	0.37	0.284
0.147	0.327	0.147	0.256	0.292
0.12	0.247	0.166	0.312	0.359
0.173	0.37	0.191	0.347	0.24
0.155	0.387	0.186	0.324	0.31
0.16	0.341	0.146	0.306	0.292
Foot process width (μm)
	WT		Fgfr1-PKO
Normal	STZ	STZ+rFGF4	STZ	STZ+rFGF4
0.266	0.358	0.247	0.326	0.34
0.263	0.325	0.231	0.319	0.375
0.258	0.34	0.241	0.325	0.358
0.231	0.317	0.285	0.344	0.336
0.265	0.333	0.265	0.375	0.356
0.241	0.37	0.248	0.353	0.354
0.23	0.348	0.253	0.389	0.353
0.227	0.336	0.266	0.329	0.372
0.25	0.373	0.288	0.356	0.373
0.247	0.356	0.252	0.334	0.381
0.265	0.319	0.271	0.354	0.338
0.252	0.337	0.263	0.321	0.365

## Sheet: 9e
Supplementary Fig.9e Immunoblotting and quantification of the expression of CAT, NQO-1, Nrf-2, SOD-2, and c-Cas3 in isolated mouse glomeruli from the designated groups.
CAT/β-actin
Fgfr1-WT		Fgfr1-PKO
STZ	STZ+rFGF4	STZ	STZ+rFGF4
0.564087	0.764051	0.601132	0.456508
0.577244	0.888459	0.407814	0.451689
0.282266	0.883024	0.420726	0.382773
0.340941	0.855929	0.388594	0.441429
0.532825	0.877699	0.633803	0.543259
0.49305	0.802575	0.544983	0.497147
NOQ-1/β-actin
Fgfr1-WT		Fgfr1-PKO
STZ	STZ+rFGF4	STZ	STZ+rFGF4
0.416879	0.881704	0.257244	0.212752
0.383715	0.868459	0.384517	0.119435
0.480465	0.928642	0.24498	0.31256
0.38862	0.882503	0.327142	0.232839
0.104636	0.736886	0.138508	0.149901
0.291817	0.627573	0.222994	0.167798
Nrf-2/β-actin
Fgfr1-WT		Fgfr1-PKO
STZ	STZ+rFGF4	STZ	STZ+rFGF4
0.502624	0.821329	0.493633	0.187177
0.473705	0.870868	0.194054	0.194574
0.290974	0.569791	0.342919	0.259053
0.305687	0.67241	0.337174	0.197427
0.251349	0.705641	0.12868	0.127333
0.200863	0.553072	0.10982	0.110896
SOD2/β-actin
Fgfr1-WT		Fgfr1-PKO
STZ	STZ+rFGF4	STZ	STZ+rFGF4
0.404066	0.715148	0.345172	0.480678
0.392249	0.574493	0.472636	0.455458
0.250169	0.760936	0.282383	0.316913
0.31643	0.718375	0.300681	0.334258
0.457963	0.841447	0.340222	0.289482
0.438612	0.819181	0.188262	0.278085
c-Cas3/β-actin
Fgfr1-WT		Fgfr1-PKO
STZ	STZ+rFGF4	STZ	STZ+rFGF4
0.58844	0.358007	0.552039	0.501956
0.524898	0.326666	0.544801	0.567273
0.70115	0.212904	0.553463	0.474434
0.605089	0.147018	0.499835	0.530124
0.460996	0.259349	0.41813	0.493692
0.437768	0.262499	0.449877	0.475919
