# Supplementary material for: FGF4-FGFR1 signaling promotes podocyte survival and glomerular function to ameliorate diabetic kidney disease in male mice
Source: Nat Commun. 2025 Nov 25;16:10430. doi: 10.1038/s41467-025-65978-4 (PMC12647821; doi:10.1038/s41467-025-65978-4)
Supplement: Supplementary file 18 — Source data Supplementary Fig. 10 [file 41467_2025_65978_MOESM18_ESM.xlsx]

## Sheet: Summary
Source Files Supplementary Figure 10
Supplementary Fig. 10a	Relative mRNA levels of FGFR1 in MPC-5 cells transfected with siFgfr1 or control siRNA.
Supplementary Fig. 10b	Western blot analysis (b) of FGFR1 in MPC-5 cells transfected with siFgfr1 or control siRNA.
Supplementary Fig. 10c	Representative images and quantification of MPC-5 cells stained with TUNEL (green) and DHE (red) in the indicated groups.
Supplementary Fig. 10d	Western blot analysis and quantification of factors associated with apoptosis in total MPC-5 cell lysates.
Supplementary Fig. 10e	Western blot analysis and quantification of factors associated with oxidative stress in total MPC-5 cell lysates.

## Sheet: 10a
Supplementary Fig. 10a Relative mRNA levels of FGFR1 in MPC-5 cells transfected with siFgfr1 or control siRNA.
FGFR1 mRNA level
Con	siFGFR1
1.0322	0.718197
0.968804	0.645604
1.05264	0.613707

## Sheet: 10b
Supplementary Fig. 10b Western blot analysis (b) of FGFR1 in MPC-5 cells transfected with siFgfr1 or control siRNA.
FGFR1/β-actin
Con	siFGFR1
1.28614	0.605104
1.23739	0.590414
1.33858	0.758041

## Sheet: 10c
Supplementary Fig. 10c Representative images and quantification of MPC-5 cells stained with TUNEL (green) and DHE (red) in the indicated groups.
TUNEL-positive cells (per field)
LG control	HG	HG+rFGF4	HG+siFgfr1	HG+siFgfr1+rFGF4
0	17	12	37	30
4	25	8	43	41
1	37	7	47	35
4	34	10	45	38
5	25	8	39	42
6	16	13	40	27
DHE fluorescence intensity (a.u.)
LG control	HG	HG+rFGF4	HG+siFgfr1	HG+siFgfr1+rFGF4
0.010858	0.0169026	0.0086102	0.0155646	0.0196373
0.00564849	0.0183635	0.0102938	0.0193892	0.0207718
0.00976523	0.021602	0.00853015	0.0238322	0.022146
0.00964604	0.0160062	0.0101686	0.0141985	0.0115061
0.0124556	0.0228942	0.00929264	0.0122728	0.0143808
0.00833722	0.0174332	0.0124366	0.0174427	0.0120257

## Sheet: 10d
Supplementary Fig. 10d Western blot analysis and quantification of factors associated with apoptosis in total MPC-5 cell lysates.
c-Cas3/β-actin
LG control	HG	HG+rFGF4	HG+siFGFR1	HG+siFGFR1+rFGF4
0.731943	0.987141	0.563377	1.20626	1.00978
0.518306	0.880549	0.70594	1.0855	1.07204
0.68916	1.03194	0.606118	1.22527	1.21255
Bcl-2/β-actin
LG control	HG	HG+rFGF4	HG+siFGFR1	HG+siFGFR1+rFGF4
2.89713	1.34375	2.95909	0.909524	0.802074
3.28078	1.04609	2.29171	0.942954	0.870946
1.92648	1.41616	2.88996	0.908025	0.820167

## Sheet: 10e
Supplementary Fig. 10e Western blot analysis and quantification of factors associated with oxidative stress in total MPC-5 cell lysates.
Nrf-2/β-actin
LG control	HG	HG+rFGF4	HG+siFGFR1	HG+siFGFR1+rFGF4
1.37467	0.677845	1.06847	0.45137	0.263236
1.68189	0.911473	1.326	0.591052	0.337366
1.21578	0.777731	1.29268	0.42014	0.296458
HO-1/β-actin
LG control	HG	HG+rFGF4	HG+siFGFR1	HG+siFGFR1+rFGF4
1.77107	0.901802	1.10702	0.440822	0.607831
1.68983	0.912462	1.29029	0.409447	0.625976
2.01915	0.935975	1.21711	0.375846	0.411943
SOD2/β-actin
LG control	HG	HG+rFGF4	HG+siFGFR1	HG+siFGFR1+rFGF4
0.992947	0.541508	0.769935	0.213211	0.259562
1.07369	0.645523	0.80749	0.211138	0.261039
0.95019	0.502466	0.714997	0.194816	0.238096
