# Supplementary material for: FGF4-FGFR1 signaling promotes podocyte survival and glomerular function to ameliorate diabetic kidney disease in male mice
Source: Nat Commun. 2025 Nov 25;16:10430. doi: 10.1038/s41467-025-65978-4 (PMC12647821; doi:10.1038/s41467-025-65978-4)
Supplement: Supplementary file 19 — Source data Supplementary Fig. 12 [file 41467_2025_65978_MOESM19_ESM.xlsx]

## Sheet: Summary
Source Files Supplementary Figure 12
Supplementary Fig. 12a	Representative images and quantification of MPC-5 cells stained with TUNEL (green).
Supplementary Fig. 12b	Representative images and quantification of MPC-5 cells stained with DHE (red).
Supplementary Fig. 12c	Western blot analysis and quantification of the expression of phosphorylated (p)-AMPK, AMPK, p-ACC, Nrf-2, and NQO-1 expression in total MPC-5 cell lysates.
Supplementary Fig. 12d	Western blot analysis and quantification of apoptosis-related markers (c-Cas3, Bax, and Bcl-2) in total MPC-5 cell lysates.

## Sheet: 12a
Supplementary Fig.12a Representative images and quantification of MPC-5 cells stained with TUNEL (green).
TUNEL-positive cells (per field)
Normal	HG	HG+rFGF4	HG+siAmpka	HG+siAmpka+rFGF4
1.92	66.36	5.49	89.47	70.75
0.26	59.52	12.39	60.87	75.16
1.13	83.33	5.97	63.69	70.53
0.57	75	11.19	78.3	73.15
6.25	58.6	9.09	76.32	70.94
6.44	56.96	9.25	83.33	62.98

## Sheet: 12b
Supplementary Fig.12b Representative images and quantification of MPC-5 cells stained with DHE (red).
DHE fluorescence intensity (a.u.)
Normal	HG	HG+rFGF4	HG+siAmpka	HG+siAmpka+rFGF4
0.00941969	0.0136512	0.0106182	0.0154884	0.0188413
0.0065233	0.0126431	0.00906313	0.00918207	0.0173468
0.00385066	0.00885114	0.00790283	0.0159754	0.0145186
0.00543146	0.0148945	0.00734796	0.0193476	0.012609
0.00779644	0.0158233	0.00701114	0.0187579	0.0191876
0.00454277	0.0127566	0.00828892	0.017515	0.0157858

## Sheet: 12c
Supplementary Fig.12c Western blot analysis and quantification of the expression of phosphorylated (p)-AMPK, AMPK, p-ACC, Nrf-2, and NQO-1 expression in total MPC-5 cell lysates.
p-AMPK/β-actin
Normal	HG	HG+rFGF4	HG+siAmpka	HG+siAmpka+rFGF4
1.08864	0.771933	1.08208	0.539297	0.649429
0.904315	0.743134	0.892479	0.664215	0.735171
1.06849	0.837623	1.16652	0.769517	0.814494
AMPK/β-actin
Normal	HG	HG+rFGF4	HG+siAmpka	HG+siAmpka+rFGF4
0.677327	0.934	0.677809	0.577004	0.639614
1.19383	1.18555	0.941986	0.58773	0.554122
0.847845	0.85675	0.929789	0.573872	0.604427
p-ACC/β-actin
Normal	HG	HG+rFGF4	HG+siAmpka	HG+siAmpka+rFGF4
0.861815	0.41515	0.684188	0.293258	0.282607
0.874895	0.351927	0.652199	0.327237	0.318489
0.783524	0.415364	0.680423	0.310378	0.28992
NQO-1/β-actin
Normal	HG	HG+rFGF4	HG+siAmpka	HG+siAmpka+rFGF4
0.955673	0.414925	0.690347	0.238172	0.229015
0.954467	0.435181	0.673411	0.229482	0.223202
0.905981	0.491441	0.639076	0.226816	0.214921
Nrf-2/β-actin
Normal	HG	HG+rFGF4	HG+siAmpka	HG+siAmpka+rFGF4
0.830538	0.359563	0.458178	0.235827	0.212184
0.840102	0.393752	0.515707	0.215801	0.21487
0.782102	0.416467	0.462092	0.223234	0.218724

## Sheet: 12d
Supplementary Fig.12d Western blot analysis and quantification of apoptosis-related markers (c-Cas3, Bax, and Bcl-2) in total MPC-5 cell lysates.
c-Cas3/β-actin
Normal	HG	HG+rFGF4	HG+siAmpka	HG+siAmpka+rFGF4
0.227217	0.516121	0.379547	1.05994	1.21549
0.273467	0.586176	0.415772	1.0988	1.02078
0.269225	0.640997	0.443989	1.18317	1.092
Bcl2/Bax
Normal	HG	HG+rFGF4	HG+siAmpka	HG+siAmpka+rFGF4
1.3104	1.01537	1.60669	0.42328	0.370814
1.92281	1.0094	1.35386	0.530793	0.382556
1.70329	0.774192	1.20572	0.389398	0.262751
