# Supplementary material for: FGF4-FGFR1 signaling promotes podocyte survival and glomerular function to ameliorate diabetic kidney disease in male mice
Source: Nat Commun. 2025 Nov 25;16:10430. doi: 10.1038/s41467-025-65978-4 (PMC12647821; doi:10.1038/s41467-025-65978-4)
Supplement: Supplementary file 20 — Source data Supplementary Fig. 13 [file 41467_2025_65978_MOESM20_ESM.xlsx]

## Sheet: Summary
Source Data Supplementary Figure 13. Therapeutic effects of RAS blockade and SGLT2 inhibitor on podocyte FGF4 and FGFR1 expression.
Fig. 13a	Blood glucose levels across treatment groups.
Fig. 13b	qRT-PCR analysis of Fgf4 mRNA levels in isolated glomeruli.
Fig. 13c	qRT-PCR analysis of Fgfr1 mRNA levels in isolated glomeruli.
Fig. 13d	Western blot analysis of FGF4 and FGFR1 protein expression in glomerular lysates from LOS-treated mice.
Fig. 13e	Western blot analysis of FGF4 and FGFR1 protein expression in glomerular lysates from EMP-treated mice.

## Sheet: 13a
Supplementary Figure 13a. Blood glucose levels across treatment groups.
Day	STZ					STZ+FGF4					STZ+Empagliflozin					STZ+Losartan Potassium
0	33.3	28.7	29.6	31.7	30.3	28.9	29.6	33.3	31.5	33.3	28.9	31.2	33.3	31	29.6	31.2	27.7	28.7	29.9	32.3
7	30.8	32	29.7	28.9	33.3	31.2	33	32.8	28.8	29.3	31.6	28.8	33.3	28.9	29.9	33.3	30.8	28.4	29.2	33.3
14	33.3	29.9	27.6	33.3	32.3	33.3	30.1	33.3	26.8	30.9	32.2	32.5	32.4	31	30.3	29	28.4	30.2	28.7	31.7
21	27.4	28.5	31.7	33.1	29.6	27.8	25.7	25.8	26.2	26.3	20.66	19.64	20.76	26.2	27.6	27.6	24.5	19.1	25.8	26.7
28	26.7	32.5	33.3	24.1	30.2	25.64	29.76	27.4	31.73	24.1	19	18.3	18.1	19	18.2	26.2	22.3	26.2	21.6	24.6
35	31.9	25.1	30	28.6	29.3	22.2	29.3	31.8	24.5	28.9	17.78	18.14	19.07	19.43	17.92	24.1	26.6	31.7	23.7	22.8
42	26.7	30.2	33.3	26.2	27.6	27.8	31.9	27.8	26.9	28.3	16.67	19.28	16	18.3	19	21.3	24.2	19.7	22.4	23.4
49	26.6	28.9	27.1	21.9	28	23.1	24.7	25.1	28.2	27.1	11.34	14.85	14.2	13.5	12.8	20.8	24.1	23.4	21.6	25
56	27.1	30	29.3	26.8	28.3	23.7	25.2	29.1	24.9	26.7	10.9	13.6	13.4	12.5	11	19.8	20	21.3	20.8	23.8

## Sheet: 13b
Supplementary Figure 13b. qRT-PCR analysis of Fgf4 mRNA levels in isolated glomeruli.
Relative Fgf4 mRNA level
C	STZ	STZ+Losartan Potassium	STZ+Empagliflozin
1.16162	0.414336	0.779552	0.545095
0.965211	0.646006	0.713605	0.522396
1.1246	0.611377	0.68453	0.47533
1.05535	0.547189	0.828705	0.607305
0.986683	0.307198	0.698663	0.51439

## Sheet: 13c
Supplementary Figure 13c. qRT-PCR analysis of Fgfr1 mRNA levels in isolated glomeruli.
Relative Fgfr1 mRNA level
C	STZ	STZ+Losartan Potassium	STZ+Empagliflozin
1.07239	0.886017	1.24733	1.02854
1.3905	1.50039	0.824064	0.760394
0.775167	0.866742	1.04561	0.879123
0.881797	1.02072	1.31539	1.1695
1.15211	1.2371	0.810895	0.934635
0.851569	0.942831	0.981045	0.874875

## Sheet: 13d
Supplementary Figure 13d. Western blot analysis of FGF4 and FGFR1 protein expression in glomerular lysates from LOS-treated mice.
FGF4/β-actin
Normal	STZ	STZ+LOS
1.7543	0.535289	0.970945
2.09416	0.511269	0.85252
1.74999	0.444533	1.60674
1.35149	0.510497	0.933404
FGFR1/β-actin
Normal	STZ	STZ+LOS
0.878129	1.2384	0.935934
1.29572	0.916587	0.805312
1.14617	1.17239	1.48393
0.742747	1.24613	0.900022

## Sheet: 13e
Supplementary Figure 13e. Western blot analysis of FGF4 and FGFR1 protein expression in glomerular lysates from EMP-treated mice.
FGF4/β-actin
Normal	STZ	STZ+EMP
1.72883	0.745809	0.439415
2.01841	0.737779	0.876945
1.70248	0.659372	0.546535
1.99491	0.588678	0.356127
FGFR1/β-actin
Normal	STZ	STZ+EMP
0.521218	0.534483	0.56308
0.638406	0.523935	0.507927
0.410949	0.825518	0.803358
0.73885	0.821961	0.638502
